# Supplementary material for: {(E)-2-Bromo-4-chloro-6-[3-(dimethyl­ammonio)propyl­imino­meth­yl]­phenol­ato}­dichloridozinc(II)
Source: Acta Crystallogr Sect E Struct Rep Online. 2008 Jun 7;64(Pt 7):m869. doi: 10.1107/S1600536808016255 (PMC2961892; doi:10.1107/S1600536808016255)
Supplement: Supplementary file 1 [file e-64-0m869-sup1.cif]

##############################################################################
###                                                                        ###
###        Electronic paper (Acta Crystallographica Section E)             ###
###                                                                        ###
##############################################################################
#                                                                            #
# This CIF contains the data in a paper accepted for publication in Acta     #
# Crystallographica Section E. It conforms to the requirements of Notes      #
# for Authors for Section E, and has been peer reviewed under the auspices   #
# of the IUCr Commission on Journals.                                        #
#                                                                            #
# Full details of the Crystallographic Information File format               #
# are given in the paper "The Crystallographic Information File (CIF):       #
# a New Standard Archive File for Crystallography" by S. R. Hall, F. H.      #
# Allen and I. D. Brown [Acta Cryst. (1991), A47, 655-685].                  #
#                                                                            #
# The current version of the core CIF dictionary is obtainable from          #
# ftp://ftp.iucr.org/pub/cif_core.dic. The current version number is 2.4.    #
#                                                                            #
# Software is freely available for graphical display of the structure(s) in  #
# this CIF.  For information consult the CIF home page http://www.iucr.org/  #
# cif/home.html                                                              #
#                                                                            #
# This file may be used for bona fide research purposes within the           #
# scientific community so long as proper attribution is given to the journal # 
# article from which it was obtained.                                        #
#                                                                            #
##############################################################################
                                             
data_global
_audit_creation_method     'form.cif (version 2.0)'
_journal_data_validation_number     ?
_journal_date_recd_electronic     2008-05-27
_journal_date_accepted     2008-05-29
_journal_name_full     'Acta Crystallographica, Section E'
_journal_year     2008
_journal_volume     64
_journal_issue      7
_journal_page_first     m869
_journal_page_last     m869
_journal_paper_category     QM
_journal_coeditor_code     SJ2511
_publ_contact_author_name     'Li-Juan Ye'
_publ_contact_author_address
;
Department of Chemistry and Life Sciences
Xiangnan University
Chenzhou 423000
People's Republic of China
;
_publ_contact_author_email     lijuan_ye@163.com
_publ_contact_author_fax     ?
_publ_contact_author_phone     ?
_publ_section_title
;
{(<i>E</i>)-2-Bromo-4-chloro-6-[3-\\
(dimethylammonio)propyliminomethyl]phenolato}dichloridozinc(II)
;
loop_
    _publ_author_name
    _publ_author_address
    'Li-Juan Ye'
;
Department of Chemistry and Life Sciences
Xiangnan University
Chenzhou 423000
People's Republic of China
;
    'Zhonglu You'
;
Department of Chemistry
Liaoning Teachers' University
Dalian 116029
People's Republic of China
;
data_I
_audit_creation_method     SHELXL-97
_chemical_name_systematic
;
{(E)-2-Bromo-4-chloro-6-[3-
(dimethylammonio)propyliminomethyl]phenolato}dichloridozinc(II)
;
_chemical_name_common     ?
_chemical_formula_moiety     'C12 H16 Br Cl3 N2 O Zn'
_chemical_formula_sum     'C12 H16 Br Cl3 N2 O Zn'
_chemical_formula_iupac     '[Zn Cl2 (C12 H16 Br Cl N2 O)]'
_chemical_formula_weight     455.90
_chemical_melting_point     ?
_symmetry_cell_setting     monoclinic
_symmetry_space_group_name_H-M     'P 21/c'
_symmetry_space_group_name_Hall     '-P 2ybc'
loop_
    _symmetry_equiv_pos_as_xyz
    'x, y, z'
    '-x, y+1/2, -z+1/2'
    '-x, -y, -z'
    'x, -y-1/2, z-1/2'
_cell_length_a     7.522(4)
_cell_length_b     26.808(15)
_cell_length_c     8.354(4)
_cell_angle_alpha     90.00
_cell_angle_beta     90.921(9)
_cell_angle_gamma     90.00
_cell_volume     1684.3(16)
_cell_formula_units_Z     4
_cell_measurement_reflns_used     1372
_cell_measurement_theta_min     2.3
_cell_measurement_theta_max     25.3
_cell_measurement_temperature     298(2)
_exptl_crystal_description     block
_exptl_crystal_colour     colorless
_exptl_crystal_size_max     0.32
_exptl_crystal_size_mid     0.30
_exptl_crystal_size_min     0.30
_exptl_crystal_density_diffrn     1.798
_exptl_crystal_density_meas     ?
_exptl_crystal_density_method     'not measured'
_exptl_crystal_F_000     904
_exptl_absorpt_coefficient_mu     4.302
_exptl_absorpt_correction_type     multi-scan
_exptl_absorpt_process_details     '(SADABS; Sheldrick, 1996)'
_exptl_absorpt_correction_T_min     0.261
_exptl_absorpt_correction_T_max     0.275
_exptl_special_details
;
;
_diffrn_ambient_temperature     298(2)
_diffrn_radiation_type     MoK\a
_diffrn_radiation_wavelength     0.71073
_diffrn_radiation_source     'fine-focus sealed tube'
_diffrn_radiation_monochromator     graphite
_diffrn_measurement_device_type     'Bruker SMART CCD area-detector'
_diffrn_measurement_method     \w
_diffrn_detector_area_resol_mean     ?
_diffrn_reflns_number     9470
_diffrn_reflns_av_R_equivalents     0.0372
_diffrn_reflns_av_sigmaI/netI     0.0483
_diffrn_reflns_theta_min     1.52
_diffrn_reflns_theta_max     27.00
_diffrn_reflns_theta_full     27.00
_diffrn_measured_fraction_theta_max     0.985
_diffrn_measured_fraction_theta_full     0.985
_diffrn_reflns_limit_h_min     -9
_diffrn_reflns_limit_h_max     9
_diffrn_reflns_limit_k_min     -32
_diffrn_reflns_limit_k_max     34
_diffrn_reflns_limit_l_min     -10
_diffrn_reflns_limit_l_max     7
_diffrn_standards_number     0
_diffrn_standards_interval_count     ?
_diffrn_standards_interval_time     ?
_diffrn_standards_decay_%     ?
_refine_special_details
;
Refinement of <i>F</i>^2^ against ALL reflections. The weighted <i>R</i>-factor
<i>wR</i> and goodness of fit <i>S</i> are based on <i>F</i>^2^, conventional
<i>R</i>-factors <i>R</i> are based on <i>F</i>, with <i>F</i> set to zero for
negative <i>F</i>^2^. The threshold expression of <i>F</i>^2^ >
\s(<i>F</i>^2^) is used only for calculating <i>R</i>-factors(gt) <i>etc</i>.
and is not relevant to the choice of reflections for refinement.
<i>R</i>-factors based on <i>F</i>^2^ are statistically about twice as large
as those based on <i>F</i>, and <i>R</i>- factors based on ALL data will be
even larger.
;
_reflns_number_total     3633
_reflns_number_gt     2283
_reflns_threshold_expression     I>2\s(I)
_refine_ls_structure_factor_coef     Fsqd
_refine_ls_matrix_type     full
_refine_ls_R_factor_all     0.0883
_refine_ls_R_factor_gt     0.0482
_refine_ls_wR_factor_gt     0.1107
_refine_ls_wR_factor_ref     0.1262
_refine_ls_goodness_of_fit_ref     1.039
_refine_ls_restrained_S_all     1.039
_refine_ls_number_reflns     3633
_refine_ls_number_parameters     186
_refine_ls_number_restraints     1
_refine_ls_hydrogen_treatment     mixed
_refine_ls_weighting_scheme     calc
_refine_ls_weighting_details
         'calc w=1/[\s^2^(Fo^2^)+(0.0506P)^2^+2.1641P] where P=(Fo^2^+2Fc^2^)/3'
_atom_sites_solution_hydrogens     geom
_atom_sites_solution_primary     direct
_atom_sites_solution_secondary     difmap
_refine_ls_shift/su_max     0.001
_refine_ls_shift/su_max_lt     0.001
_refine_ls_shift/su_mean     0.000
_refine_diff_density_max     0.579
_refine_diff_density_min     -0.361
_refine_ls_extinction_method     none
_refine_ls_extinction_coef     ?
loop_
    _atom_type_symbol
    _atom_type_description
    _atom_type_scat_dispersion_real
    _atom_type_scat_dispersion_imag
    _atom_type_scat_source
    'C' 'C' 0.0033 0.0016
                         'International Tables Vol C Tables 4.2.6.8 and 6.1.1.4'
    'H' 'H' 0.0000 0.0000
                         'International Tables Vol C Tables 4.2.6.8 and 6.1.1.4'
    'N' 'N' 0.0061 0.0033
                         'International Tables Vol C Tables 4.2.6.8 and 6.1.1.4'
    'O' 'O' 0.0106 0.0060
                         'International Tables Vol C Tables 4.2.6.8 and 6.1.1.4'
    'Cl' 'Cl' 0.1484 0.1585
                         'International Tables Vol C Tables 4.2.6.8 and 6.1.1.4'
    'Br' 'Br' -0.2901 2.4595
                         'International Tables Vol C Tables 4.2.6.8 and 6.1.1.4'
    'Zn' 'Zn' 0.2839 1.4301
                         'International Tables Vol C Tables 4.2.6.8 and 6.1.1.4'
_computing_data_collection     'SMART (Bruker, 2002)'
_computing_cell_refinement     'SAINT (Bruker, 2002)'
_computing_data_reduction     'SAINT (Bruker, 2002)'
_computing_structure_solution     'SHELXTL (Sheldrick, 2008)'
_computing_structure_refinement     'SHELXTL (Sheldrick, 2008)'
_computing_molecular_graphics     'SHELXTL (Sheldrick, 2008)'
_computing_publication_material     'SHELXTL (Sheldrick, 2008)'
loop_
    _atom_site_type_symbol
    _atom_site_label
    _atom_site_fract_x
    _atom_site_fract_y
    _atom_site_fract_z
    _atom_site_U_iso_or_equiv
    _atom_site_adp_type
    _atom_site_calc_flag
    _atom_site_refinement_flags
    _atom_site_occupancy
    _atom_site_disorder_assembly
    _atom_site_disorder_group
    Zn Zn1 0.25129(8) 0.59843(2) 0.53367(8) 0.0531(2) Uani d . 1 . .
    Br Br1 -0.09048(7) 0.73965(3) 0.73104(8) 0.0691(2) Uani d . 1 . .
    Cl Cl1 0.4472(2) 0.86120(6) 0.5360(2) 0.0868(6) Uani d . 1 . .
    Cl Cl2 0.1025(2) 0.56893(7) 0.32087(19) 0.0748(5) Uani d . 1 . .
    Cl Cl3 0.2609(2) 0.54111(6) 0.7302(2) 0.0718(4) Uani d . 1 . .
    O O1 0.1550(5) 0.66062(14) 0.6102(5) 0.0592(10) Uani d . 1 . .
    N N1 0.4876(5) 0.62653(18) 0.4750(5) 0.0485(10) Uani d . 1 . .
    N N2 0.8671(7) 0.5717(2) 0.8271(6) 0.0708(15) Uani d D 1 . .
    C C1 0.3975(6) 0.7126(2) 0.5273(6) 0.0465(12) Uani d . 1 . .
    C C2 0.2268(6) 0.7039(2) 0.5936(6) 0.0464(12) Uani d . 1 . .
    C C3 0.1364(6) 0.7472(2) 0.6440(6) 0.0499(13) Uani d . 1 . .
    C C4 0.2038(7) 0.7947(2) 0.6301(6) 0.0554(14) Uani d . 1 . .
    H H4 0.1408 0.8221 0.6675 0.066 Uiso calc R 1 . .
    C C5 0.3661(7) 0.8009(2) 0.5599(7) 0.0561(14) Uani d . 1 . .
    C C6 0.4609(7) 0.7608(2) 0.5106(7) 0.0545(14) Uani d . 1 . .
    H H6 0.5712 0.7658 0.4645 0.065 Uiso calc R 1 . .
    C C7 0.5140(6) 0.6730(2) 0.4739(6) 0.0501(13) Uani d . 1 . .
    H H7 0.6226 0.6832 0.4335 0.060 Uiso calc R 1 . .
    C C8 0.6332(7) 0.5932(2) 0.4223(7) 0.0566(14) Uani d . 1 . .
    H H8A 0.7281 0.6131 0.3776 0.068 Uiso calc R 1 . .
    H H8B 0.5886 0.5709 0.3394 0.068 Uiso calc R 1 . .
    C C9 0.7047(7) 0.5631(2) 0.5607(7) 0.0562(14) Uani d . 1 . .
    H H9A 0.8007 0.5420 0.5245 0.067 Uiso calc R 1 . .
    H H9B 0.6115 0.5418 0.6012 0.067 Uiso calc R 1 . .
    C C10 0.7721(7) 0.5967(2) 0.6924(6) 0.0557(14) Uani d . 1 . .
    H H10A 0.8515 0.6211 0.6462 0.067 Uiso calc R 1 . .
    H H10B 0.6717 0.6147 0.7353 0.067 Uiso calc R 1 . .
    C C11 0.9452(10) 0.6088(3) 0.9358(8) 0.094(2) Uani d . 1 . .
    H H11A 1.0131 0.6323 0.8755 0.140 Uiso calc R 1 . .
    H H11B 1.0216 0.5924 1.0125 0.140 Uiso calc R 1 . .
    H H11C 0.8522 0.6259 0.9906 0.140 Uiso calc R 1 . .
    C C12 0.7535(10) 0.5353(3) 0.9111(9) 0.092(2) Uani d . 1 . .
    H H12A 0.8145 0.5236 1.0058 0.137 Uiso calc R 1 . .
    H H12B 0.7283 0.5075 0.8417 0.137 Uiso calc R 1 . .
    H H12C 0.6442 0.5510 0.9404 0.137 Uiso calc R 1 . .
    H H2 0.957(6) 0.5538(19) 0.785(7) 0.080 Uiso d D 1 . .
loop_
    _atom_site_aniso_label
    _atom_site_aniso_U_11
    _atom_site_aniso_U_22
    _atom_site_aniso_U_33
    _atom_site_aniso_U_12
    _atom_site_aniso_U_13
    _atom_site_aniso_U_23
    Zn1 0.0387(3) 0.0640(4) 0.0565(4) 0.0016(3) 0.0037(3) 0.0026(3)
    Br1 0.0423(3) 0.0841(5) 0.0814(5) 0.0067(3) 0.0171(3) -0.0044(4)
    Cl1 0.0821(12) 0.0638(10) 0.1152(15) -0.0146(9) 0.0261(10) 0.0035(10)
    Cl2 0.0598(9) 0.1019(13) 0.0625(10) -0.0042(9) -0.0082(7) -0.0015(9)
    Cl3 0.0628(9) 0.0818(11) 0.0713(10) 0.0011(8) 0.0118(7) 0.0115(9)
    O1 0.045(2) 0.056(2) 0.077(3) 0.0007(18) 0.0174(18) 0.005(2)
    N1 0.033(2) 0.062(3) 0.051(3) 0.009(2) 0.0019(18) 0.003(2)
    N2 0.057(3) 0.095(4) 0.061(3) 0.035(3) 0.007(2) 0.016(3)
    C1 0.033(2) 0.064(3) 0.042(3) 0.002(2) -0.002(2) 0.001(3)
    C2 0.034(2) 0.062(4) 0.043(3) 0.006(2) -0.002(2) 0.005(3)
    C3 0.036(3) 0.067(4) 0.046(3) 0.006(2) 0.000(2) 0.006(3)
    C4 0.056(3) 0.058(4) 0.052(3) 0.009(3) -0.004(3) -0.001(3)
    C5 0.050(3) 0.060(4) 0.058(4) -0.002(3) 0.001(3) 0.004(3)
    C6 0.039(3) 0.070(4) 0.055(3) -0.003(3) -0.002(2) 0.004(3)
    C7 0.032(2) 0.077(4) 0.041(3) 0.008(3) 0.006(2) 0.008(3)
    C8 0.040(3) 0.072(4) 0.058(4) 0.014(3) 0.006(2) -0.004(3)
    C9 0.040(3) 0.061(3) 0.068(4) 0.014(3) 0.011(3) 0.000(3)
    C10 0.041(3) 0.072(4) 0.054(3) 0.011(3) 0.002(2) 0.012(3)
    C11 0.081(5) 0.155(7) 0.044(4) 0.008(5) -0.010(3) -0.003(4)
    C12 0.109(6) 0.084(5) 0.083(5) 0.028(4) 0.034(4) 0.031(4)
_geom_special_details
;
All e.s.d.'s (except the e.s.d. in the dihedral angle between two l.s. planes)
are estimated using the full covariance matrix. The cell e.s.d.'s are taken
into account individually in the estimation of e.s.d.'s in distances, angles
and torsion angles; correlations between e.s.d.'s in cell parameters are only
used when they are defined by crystal symmetry. An approximate (isotropic)
treatment of cell e.s.d.'s is used for estimating e.s.d.'s involving l.s.
planes.
;
loop_
    _geom_bond_atom_site_label_1
    _geom_bond_atom_site_label_2
    _geom_bond_site_symmetry_2
    _geom_bond_distance
    _geom_bond_publ_flag
    Zn1 O1 . 1.931(4) y
    Zn1 N1 . 1.999(4) y
    Zn1 Cl2 . 2.2303(19) y
    Zn1 Cl3 . 2.2489(19) y
    Br1 C3 . 1.877(5) ?
    Cl1 C5 . 1.740(6) ?
    O1 C2 . 1.288(6) ?
    N1 C7 . 1.261(7) ?
    N1 C8 . 1.485(6) ?
    N2 C11 . 1.464(9) ?
    N2 C12 . 1.482(8) ?
    N2 C10 . 1.483(7) ?
    N2 H2 . 0.91(5) ?
    C1 C6 . 1.385(8) ?
    C1 C2 . 1.425(7) ?
    C1 C7 . 1.451(7) ?
    C2 C3 . 1.413(7) ?
    C3 C4 . 1.375(8) ?
    C4 C5 . 1.372(8) ?
    C4 H4 . 0.9300 ?
    C5 C6 . 1.359(8) ?
    C6 H6 . 0.9300 ?
    C7 H7 . 0.9300 ?
    C8 C9 . 1.502(8) ?
    C8 H8A . 0.9700 ?
    C8 H8B . 0.9700 ?
    C9 C10 . 1.504(8) ?
    C9 H9A . 0.9700 ?
    C9 H9B . 0.9700 ?
    C10 H10A . 0.9700 ?
    C10 H10B . 0.9700 ?
    C11 H11A . 0.9600 ?
    C11 H11B . 0.9600 ?
    C11 H11C . 0.9600 ?
    C12 H12A . 0.9600 ?
    C12 H12B . 0.9600 ?
    C12 H12C . 0.9600 ?
loop_
    _geom_angle_atom_site_label_1
    _geom_angle_atom_site_label_2
    _geom_angle_atom_site_label_3
    _geom_angle_site_symmetry_1
    _geom_angle_site_symmetry_3
    _geom_angle
    _geom_angle_publ_flag
    O1 Zn1 N1 . . 95.48(17) y
    O1 Zn1 Cl2 . . 112.60(13) y
    N1 Zn1 Cl2 . . 112.04(14) y
    O1 Zn1 Cl3 . . 110.85(13) y
    N1 Zn1 Cl3 . . 114.71(13) y
    Cl2 Zn1 Cl3 . . 110.45(8) y
    C2 O1 Zn1 . . 125.6(3) ?
    C7 N1 C8 . . 118.4(4) ?
    C7 N1 Zn1 . . 121.0(3) ?
    C8 N1 Zn1 . . 120.6(4) ?
    C11 N2 C12 . . 112.5(6) ?
    C11 N2 C10 . . 110.3(5) ?
    C12 N2 C10 . . 112.5(5) ?
    C11 N2 H2 . . 108(4) ?
    C12 N2 H2 . . 106(4) ?
    C10 N2 H2 . . 107(4) ?
    C6 C1 C2 . . 120.3(5) ?
    C6 C1 C7 . . 116.1(5) ?
    C2 C1 C7 . . 123.6(5) ?
    O1 C2 C3 . . 120.3(4) ?
    O1 C2 C1 . . 124.7(5) ?
    C3 C2 C1 . . 115.0(5) ?
    C4 C3 C2 . . 123.7(5) ?
    C4 C3 Br1 . . 118.2(4) ?
    C2 C3 Br1 . . 118.1(4) ?
    C5 C4 C3 . . 118.7(5) ?
    C5 C4 H4 . . 120.7 ?
    C3 C4 H4 . . 120.7 ?
    C6 C5 C4 . . 120.5(5) ?
    C6 C5 Cl1 . . 121.0(4) ?
    C4 C5 Cl1 . . 118.5(5) ?
    C5 C6 C1 . . 121.7(5) ?
    C5 C6 H6 . . 119.2 ?
    C1 C6 H6 . . 119.2 ?
    N1 C7 C1 . . 128.6(5) ?
    N1 C7 H7 . . 115.7 ?
    C1 C7 H7 . . 115.7 ?
    N1 C8 C9 . . 110.6(4) ?
    N1 C8 H8A . . 109.5 ?
    C9 C8 H8A . . 109.5 ?
    N1 C8 H8B . . 109.5 ?
    C9 C8 H8B . . 109.5 ?
    H8A C8 H8B . . 108.1 ?
    C8 C9 C10 . . 110.7(5) ?
    C8 C9 H9A . . 109.5 ?
    C10 C9 H9A . . 109.5 ?
    C8 C9 H9B . . 109.5 ?
    C10 C9 H9B . . 109.5 ?
    H9A C9 H9B . . 108.1 ?
    N2 C10 C9 . . 115.9(5) ?
    N2 C10 H10A . . 108.3 ?
    C9 C10 H10A . . 108.3 ?
    N2 C10 H10B . . 108.3 ?
    C9 C10 H10B . . 108.3 ?
    H10A C10 H10B . . 107.4 ?
    N2 C11 H11A . . 109.5 ?
    N2 C11 H11B . . 109.5 ?
    H11A C11 H11B . . 109.5 ?
    N2 C11 H11C . . 109.5 ?
    H11A C11 H11C . . 109.5 ?
    H11B C11 H11C . . 109.5 ?
    N2 C12 H12A . . 109.5 ?
    N2 C12 H12B . . 109.5 ?
    H12A C12 H12B . . 109.5 ?
    N2 C12 H12C . . 109.5 ?
    H12A C12 H12C . . 109.5 ?
    H12B C12 H12C . . 109.5 ?
loop_
    _geom_hbond_atom_site_label_D
    _geom_hbond_atom_site_label_H
    _geom_hbond_atom_site_label_A
    _geom_hbond_site_symmetry_A
    _geom_hbond_distance_DH
    _geom_hbond_distance_HA
    _geom_hbond_distance_DA
    _geom_hbond_angle_DHA
    N2 H2 Cl3 1_655 0.91(5) 2.37(3) 3.190(5) 152(5)
