# Supplementary material for: {(E)-2-Bromo-4-chloro-6-[3-(dimethyl­ammonio)propyl­imino­meth­yl]­phenol­ato}­dichloridozinc(II)
Source: Acta Crystallogr Sect E Struct Rep Online. 2008 Jun 7;64(Pt 7):m869. doi: 10.1107/S1600536808016255 (PMC2961892; doi:10.1107/S1600536808016255)
Supplement: Supplementary file 2 [file e-64-0m869-Isup2.hkl]

# 
# h,k,l, Fc-squared, Fo-squared, sigma(Fo-squared) and status flag 
# 
data_I
_shelx_title ' p21c in P2(1)/c' 
_shelx_refln_list_code          4 
_shelx_F_calc_maximum      354.29 
_exptl_crystal_F_000       904.00 
_reflns_d_resolution_high  0.7829 
 
loop_ 
 _symmetry_equiv_pos_as_xyz 
 'x, y, z' 
 '-x, y+1/2, -z+1/2' 
 '-x, -y, -z' 
 'x, -y-1/2, z-1/2' 
 
_cell_length_a     7.5217 
_cell_length_b    26.8083 
_cell_length_c     8.3538 
_cell_angle_alpha  90.000 
_cell_angle_beta   90.921 
_cell_angle_gamma  90.000 
 
_shelx_F_squared_multiplier     1.000 
 
loop_ 
 _refln_index_h 
 _refln_index_k 
 _refln_index_l 
 _refln_F_squared_calc 
 _refln_F_squared_meas 
 _refln_F_squared_sigma 
 _refln_observed_status 
   1   0   0     3633.22     3720.71     72.22 o 
   2   0   0     6005.20     6174.09    120.58 o 
   3   0   0     9050.36    10060.88    194.35 o 
   4   0   0      778.21      714.76     36.56 o 
   5   0   0     7732.05     7031.73    152.86 o 
   6   0   0    12125.51    11438.16    236.87 o 
   7   0   0      524.89      471.87     35.39 o 
   8   0   0     1443.66     1244.80     39.69 o 
   1   1   0     9014.20    10607.30    186.70 o 
   2   1   0     9463.03    10314.34    136.64 o 
   3   1   0    10489.70    10694.98    145.22 o 
   4   1   0    11116.95    12084.75    166.35 o 
   5   1   0      535.59      608.39     27.71 o 
   6   1   0        6.34      148.39     21.73 o 
   7   1   0       36.33       70.76     20.59 o 
   8   1   0      603.58      612.72     23.29 o 
   0   2   0     4381.62     4070.12     77.92 o 
   1   2   0      988.90     1151.04     30.08 o 
   2   2   0    23258.97    24917.41    258.17 o 
   3   2   0     2893.76     3390.06     54.67 o 
   4   2   0     7911.56     8049.94    116.76 o 
   5   2   0      745.17      887.28     30.54 o 
   6   2   0       83.97      109.10     16.52 o 
   7   2   0      929.20      938.45     41.94 o 
   8   2   0      260.34      229.77     22.56 o 
   9   2   0       60.99       46.93     31.38 o 
   1   3   0     8972.32     9285.32    171.14 o 
   2   3   0    13810.74    15093.44    194.44 o 
   3   3   0      526.72      656.37     16.26 o 
   4   3   0     5617.79     6102.94     75.05 o 
   5   3   0     8858.94     9024.43    153.31 o 
   6   3   0     1451.54     1440.71     33.55 o 
   7   3   0     4055.71     4226.35    112.15 o 
   8   3   0      792.05      710.53    140.28 o 
   9   3   0       23.14       16.84     21.16 o 
   0   4   0      613.96      508.36     14.91 o 
   1   4   0    15876.37    16481.00    213.05 o 
   2   4   0     1106.76     1343.74     35.00 o 
   3   4   0      201.81      264.84     15.85 o 
   4   4   0     9347.54    10181.31    116.06 o 
   5   4   0     1933.47     1857.38     35.09 o 
   6   4   0      444.74      425.10     26.11 o 
   7   4   0      315.96      389.73     75.20 o 
   8   4   0      364.18      316.66     85.50 o 
   9   4   0       58.32       60.16     33.19 o 
   1   5   0     1670.63     1895.64     52.34 o 
   2   5   0     2212.58     2340.77     57.18 o 
   3   5   0    10489.61    11065.32    121.85 o 
   4   5   0      266.49      358.53     30.57 o 
   5   5   0       13.68       46.63     13.95 o 
   6   5   0       85.24      125.47     16.24 o 
   7   5   0        6.51       14.01     15.74 o 
   8   5   0      336.35      314.35     34.68 o 
   9   5   0      377.99      271.50     32.28 o 
   0   6   0    72341.37    67425.16    863.62 o 
   1   6   0    23702.01    25256.77    198.61 o 
   2   6   0     2039.09     2327.85     26.89 o 
   3   6   0       50.36       89.99     11.46 o 
   4   6   0      377.18      379.05     18.90 o 
   5   6   0     4738.48     4774.48     77.42 o 
   6   6   0     8126.51     7997.56    119.02 o 
   7   6   0      376.28      400.40     33.26 o 
   8   6   0      372.42      388.41     32.33 o 
   9   6   0      133.76      135.92     27.78 o 
   1   7   0     1052.24     1082.59     26.15 o 
   2   7   0     8940.64     8768.95    132.12 o 
   3   7   0    11153.33    11264.92    105.44 o 
   4   7   0     3872.56     3878.58     51.02 o 
   5   7   0      777.85      805.34     23.60 o 
   6   7   0      104.25      139.44     17.02 o 
   7   7   0      117.58      120.27     25.01 o 
   8   7   0      387.46      306.73     53.29 o 
   9   7   0      736.44      577.70    204.07 o 
   0   8   0     2974.78     3420.58     40.39 o 
   1   8   0       89.46       84.98      5.20 o 
   2   8   0     7910.22     8379.50     88.84 o 
   3   8   0      594.50      589.68     14.87 o 
   4   8   0        6.61       16.83      8.38 o 
   5   8   0     1093.17     1015.90     28.13 o 
   6   8   0      894.30      859.57     63.11 o 
   7   8   0      186.68      181.64     26.38 o 
   8   8   0       60.28       31.88     24.91 o 
   9   8   0       21.54       52.96     26.55 o 
   1   9   0     5235.44     5118.51     46.20 o 
   2   9   0     9041.00     8849.69     98.20 o 
   3   9   0       36.55       37.25      7.63 o 
   4   9   0     4296.68     4220.55     48.68 o 
   5   9   0      497.34      495.52     29.03 o 
   6   9   0      372.92      394.01     23.87 o 
   7   9   0     1962.87     1853.65    236.74 o 
   8   9   0      466.04      446.83    109.17 o 
   9   9   0      186.42      184.84     41.10 o 
   0  10   0     2674.71     2535.59     33.59 o 
   1  10   0     2404.07     2510.24     57.66 o 
   2  10   0    12978.55    13200.88    110.03 o 
   3  10   0     2201.96     2451.89     60.46 o 
   4  10   0     4924.04     4862.11     54.59 o 
   5  10   0     4311.94     4117.02     96.66 o 
   6  10   0       23.07        4.49     25.80 o 
   7  10   0       51.99      115.38     26.26 o 
   8  10   0      529.29      402.93     35.15 o 
   9  10   0        6.46        6.06     41.42 o 
   1  11   0     4845.33     5037.91     69.01 o 
   2  11   0      100.69      159.10      9.43 o 
   3  11   0      366.28      372.68     14.36 o 
   4  11   0      718.84      832.03     46.33 o 
   5  11   0     1601.16     1643.34     53.18 o 
   6  11   0       81.62       96.33     23.47 o 
   7  11   0      729.75      681.97     89.72 o 
   8  11   0       91.31       88.66     29.72 o 
   9  11   0       21.22      -36.51     27.98 o 
   0  12   0     1755.20     1601.89     26.21 o 
   1  12   0     8273.61     7936.97     62.55 o 
   2  12   0      624.86      695.32     14.92 o 
   3  12   0      508.00      574.30     19.95 o 
   4  12   0     1737.11     1780.44     34.95 o 
   5  12   0     1953.81     1858.65     38.31 o 
   6  12   0      408.67      387.40     30.71 o 
   7  12   0      102.40      107.97     28.18 o 
   8  12   0       20.52       15.23     30.27 o 
   1  13   0        3.33       19.36      6.47 o 
   2  13   0      101.03       79.67      8.68 o 
   3  13   0    12009.42    11592.94    111.90 o 
   4  13   0       73.52       99.65     15.35 o 
   5  13   0        5.70       31.46     23.27 o 
   6  13   0       36.28      108.35     24.98 o 
   7  13   0        7.77       18.64     28.78 o 
   8  13   0      558.29      471.54    162.06 o 
   0  14   0     4035.43     3786.49     49.53 o 
   1  14   0     1405.05     1578.26     19.92 o 
   2  14   0     3704.74     3370.80     37.31 o 
   3  14   0      194.93      269.20     31.79 o 
   4  14   0     1902.31     1874.43     41.61 o 
   5  14   0      417.22      459.07     59.44 o 
   6  14   0      983.85      967.17     42.06 o 
   7  14   0      134.23      124.11     29.82 o 
   8  14   0      150.82      167.01     33.83 o 
   1  15   0      572.10      583.02     15.28 o 
   2  15   0      603.00      537.08     15.79 o 
   3  15   0     1313.07     1261.75     29.98 o 
   4  15   0       74.17       78.31     17.03 o 
   5  15   0      157.05      209.73     28.26 o 
   6  15   0       12.90        4.07     25.03 o 
   7  15   0        7.99      -19.50     28.65 o 
   8  15   0       84.49       97.34     32.52 o 
   0  16   0      182.50      200.79     14.82 o 
   1  16   0      558.16      607.00     14.53 o 
   2  16   0     7383.92     7230.33    128.62 o 
   3  16   0      142.53      130.35     16.83 o 
   4  16   0     2935.75     2898.05     49.36 o 
   5  16   0     1017.06     1088.31     42.03 o 
   6  16   0      192.43      230.26     59.12 o 
   7  16   0       25.43       20.15     28.98 o 
   8  16   0      285.42      268.78     75.07 o 
   1  17   0     2886.65     2800.15     30.60 o 
   2  17   0      371.80      440.61     29.46 o 
   3  17   0     2464.81     2377.18     42.78 o 
   4  17   0      448.71      544.37     51.60 o 
   5  17   0      680.31      697.42     48.04 o 
   6  17   0        3.45       -3.11     26.13 o 
   7  17   0      492.32      544.17    164.07 o 
   8  17   0       67.51       93.68     51.21 o 
   0  18   0     1172.24     1018.54     30.13 o 
   1  18   0       48.19      108.28     10.72 o 
   2  18   0      528.97      525.62     21.58 o 
   3  18   0       43.15       57.44     17.11 o 
   4  18   0       49.21       53.39     39.48 o 
   5  18   0       19.61       32.65     24.98 o 
   6  18   0      157.47       98.90     29.01 o 
   7  18   0       50.49       74.07     32.67 o 
   8  18   0        4.83      -41.88     49.79 o 
   1  19   0     1833.91     1773.63     25.16 o 
   2  19   0      623.55      681.67     21.43 o 
   3  19   0     2127.67     2152.31     42.68 o 
   4  19   0      256.10      274.70     29.47 o 
   5  19   0      555.49      685.03     40.01 o 
   6  19   0       82.08       63.70     30.05 o 
   7  19   0       15.82      -12.47     30.39 o 
   0  20   0     3130.40     3207.20     49.83 o 
   1  20   0       24.92       22.31     11.10 o 
   2  20   0     2363.79     2280.83     37.05 o 
   3  20   0       44.30      116.16     20.20 o 
   4  20   0      742.88      740.80     38.64 o 
   5  20   0       55.42       35.90     28.01 o 
   6  20   0      460.61      492.49     72.09 o 
   7  20   0       27.19       -9.14     31.27 o 
   1  21   0      231.89      240.01     15.71 o 
   2  21   0       85.98      144.15     16.39 o 
   3  21   0      132.34      125.42     75.00 o 
   4  21   0       72.19       50.39     43.76 o 
   5  21   0       42.60       80.17     60.16 o 
   6  21   0        9.32       20.71     33.00 o 
   7  21   0       52.63       54.08     34.48 o 
   0  22   0       61.90       55.53     17.78 o 
   1  22   0      923.72      914.58     25.58 o 
   2  22   0       72.31      161.29     31.31 o 
   3  22   0       18.58       14.75     25.10 o 
   4  22   0      739.52      766.64     73.19 o 
   5  22   0       17.93      -12.08     29.47 o 
   6  22   0       91.26      112.54     35.81 o 
   7  22   0        3.13      -69.43     46.29 o 
   1  23   0       88.99      119.79     17.02 o 
   2  23   0       87.76       71.74     18.47 o 
   3  23   0      180.89      148.69     29.24 o 
   4  23   0        1.19        5.65     28.63 o 
   5  23   0      593.25      661.67     58.15 o 
   6  23   0       26.31       31.56     34.68 o 
   7  23   0       37.54      -26.45     56.53 o 
   0  24   0        7.02       25.91     23.69 o 
   1  24   0        0.91       12.15     16.05 o 
   2  24   0       16.85       50.42     19.46 o 
   3  24   0        8.89      -39.05     26.03 o 
   4  24   0       22.78      -41.57     27.71 o 
   5  24   0       27.15       24.79     32.04 o 
   6  24   0       26.07      -49.39     32.92 o 
   1  25   0      167.45      148.54     20.36 o 
   2  25   0        0.97      -16.28     20.42 o 
   3  25   0       48.56       79.02     31.43 o 
   4  25   0       43.09      -16.52     50.24 o 
   5  25   0        7.85      -16.37     32.25 o 
   6  25   0        4.73       19.79     48.49 o 
   0  26   0      510.10      492.02     49.92 o 
   1  26   0      154.29      182.74     20.89 o 
   2  26   0       50.09       51.98     22.54 o 
   3  26   0        4.09      -17.32     31.05 o 
   4  26   0      160.74      111.62     34.66 o 
   5  26   0       23.18        3.80     34.40 o 
   6  26   0       34.00       82.33     62.23 o 
   1  27   0      138.35      169.05     23.27 o 
   2  27   0        1.57      -17.69     22.30 o 
   3  27   0        9.80       16.44     56.46 o 
   4  27   0       15.82      -44.82     32.36 o 
   5  27   0       78.32       12.71     73.90 o 
   0  28   0       45.63       46.03     35.26 o 
   1  28   0        8.98       11.19     21.64 o 
   2  28   0        0.83      -49.15     34.47 o 
   3  28   0        1.97      -46.99     31.33 o 
   4  28   0       18.33      -44.61     34.09 o 
   5  28   0        1.79      -53.42     48.94 o 
   1  29   0       17.17       13.48     37.99 o 
   2  29   0        0.17      -45.26     30.17 o 
   3  29   0       48.90      -23.23     34.73 o 
   4  29   0       13.32      -54.01     36.01 o 
   5  29   0       18.40      -42.61     39.09 o 
   0  30   0      665.67      718.26     57.18 o 
   1  30   0        0.13       13.74     37.73 o 
   2  30   0      121.07       88.37     38.77 o 
   3  30   0        8.66      -45.66     39.67 o 
   4  30   0       49.83       30.12     39.09 o 
   1  31   0       67.89       14.39     42.40 o 
   2  31   0       56.11       77.92     43.69 o 
   3  31   0       23.13      -83.24     55.49 o 
   4  31   0        5.06      -56.28     37.52 o 
   1  32   0        3.82       64.95     42.78 o 
   2  32   0       65.06        1.04     42.78 o 
   3  32   0        7.50      -35.14     60.16 o 
   1  33   0       68.53      115.13     45.51 o 
   2  33   0       25.23       88.03     50.30 o 
   1  34   0        0.12      -37.08     45.12 o 
  -8   1   1     1577.96     1486.29    111.89 o 
  -7   1   1       74.01       98.72     19.02 o 
  -6   1   1      484.45      503.62     19.91 o 
  -5   1   1        3.55        3.77     11.16 o 
  -4   1   1     1878.04     1865.73     31.87 o 
  -3   1   1     6746.54     6690.05     75.90 o 
  -2   1   1    28519.30    30473.95    276.09 o 
  -1   1   1      156.41      113.24     10.37 o 
   0   1   1    13816.23    13317.46    171.43 o 
   1   1   1       14.36       14.86      3.42 o 
   2   1   1     1016.83     1049.05     19.26 o 
   3   1   1     6085.23     6342.87    279.92 o 
   4   1   1     3356.44     3903.13     74.16 o 
   5   1   1     1477.62     1615.37     93.61 o 
   6   1   1     1313.70     1321.44     33.78 o 
   7   1   1        5.94      -10.00     12.87 o 
   8   1   1      190.83      191.80     35.46 o 
   9   1   1      168.70      173.20     27.56 o 
  -8   2   1        1.02       40.32     39.80 o 
  -7   2   1     1920.79     1868.44     34.92 o 
  -6   2   1      282.22      333.36     17.05 o 
  -5   2   1     1253.76     1280.62     29.87 o 
  -4   2   1      146.95      137.02     15.82 o 
  -3   2   1     7471.39     7652.81     96.67 o 
  -2   2   1    29870.90    32580.95    326.05 o 
  -1   2   1     3411.77     3654.21     41.35 o 
   0   2   1     4858.30     4923.77     67.54 o 
   1   2   1    17215.05    18390.25    275.25 o 
   2   2   1      143.54      188.17      8.40 o 
   3   2   1     6922.61     7947.86    495.07 o 
   4   2   1     2987.58     3287.98    151.37 o 
   5   2   1     1754.00     1806.50    127.58 o 
   6   2   1      167.02      230.10     17.37 o 
   7   2   1      970.65      887.31     44.34 o 
   8   2   1      124.28      144.95     20.30 o 
   9   2   1      149.31      164.86     33.51 o 
  -9   3   1       20.24       -5.70     23.99 o 
  -8   3   1      482.89      457.98     34.92 o 
  -7   3   1        0.35       35.39     18.08 o 
  -6   3   1       10.45       24.34     18.08 o 
  -5   3   1      717.81      687.27     23.69 o 
  -4   3   1      157.29      262.43     14.45 o 
  -3   3   1      377.97      470.15     15.64 o 
  -2   3   1     1484.31     1516.67     20.10 o 
  -1   3   1       80.92       50.09      4.88 o 
   0   3   1     1042.09     1198.89     45.25 o 
   1   3   1      992.10     1166.07     38.31 o 
   2   3   1     3357.42     4201.56    117.40 o 
   3   3   1      801.57      775.96     22.21 o 
   4   3   1     1196.93     1281.76     32.82 o 
   5   3   1      201.99      249.54     23.99 o 
   6   3   1        4.33       16.84     15.34 o 
   7   3   1      133.44      154.36     28.46 o 
   8   3   1      130.20      149.05     20.33 o 
   9   3   1       69.20       39.28     30.21 o 
  -9   4   1      398.84      201.22     32.54 o 
  -8   4   1      250.79      306.20     61.13 o 
  -7   4   1      796.00      781.62     30.68 o 
  -6   4   1      220.03      271.20     20.15 o 
  -5   4   1      505.73      466.03     17.21 o 
  -4   4   1     4758.46     4548.66     50.47 o 
  -3   4   1     1275.54     1224.31     18.99 o 
  -2   4   1    11254.81    11726.88    107.50 o 
  -1   4   1    17633.56    18432.59    315.94 o 
   0   4   1     1058.72     1005.31     13.53 o 
   1   4   1      150.44      182.68     16.34 o 
   2   4   1     3625.36     3829.50     79.93 o 
   3   4   1        5.14       14.50      7.18 o 
   4   4   1     5008.94     4805.93     88.51 o 
   5   4   1     4162.13     4278.97     79.09 o 
   6   4   1       62.24       73.79     19.11 o 
   7   4   1       51.63       38.35     20.47 o 
   8   4   1       24.40       62.12     30.79 o 
   9   4   1       22.93       19.35     22.63 o 
  -9   5   1       15.65       37.08     28.52 o 
  -8   5   1      365.95      390.12     47.32 o 
  -7   5   1      151.72      167.74     26.72 o 
  -6   5   1      728.66      733.35     22.30 o 
  -5   5   1       27.19       29.61      9.64 o 
  -4   5   1     5627.99     5608.53     59.67 o 
  -3   5   1      261.19      290.80     16.94 o 
  -2   5   1    17411.80    17003.64    152.80 o 
  -1   5   1      638.46      735.38     13.06 o 
   0   5   1    10931.09    11266.39    102.00 o 
   1   5   1      146.64      164.55     17.63 o 
   2   5   1    10255.39    10989.75    147.24 o 
   3   5   1      103.32      141.76     17.03 o 
   4   5   1     2495.30     2406.78     73.05 o 
   5   5   1      133.05      182.24     14.49 o 
   6   5   1     1233.16     1205.69     39.37 o 
   7   5   1        2.98       -7.27     20.04 o 
   8   5   1      728.37      643.44     38.82 o 
   9   5   1        1.66       19.17     22.04 o 
  -9   6   1       73.71       53.16     30.21 o 
  -8   6   1        6.70       22.56     34.88 o 
  -7   6   1       24.05        1.93     21.98 o 
  -6   6   1      422.43      469.59     24.78 o 
  -5   6   1      174.27      207.51     13.29 o 
  -4   6   1     1348.07     1191.94     21.66 o 
  -3   6   1     2028.62     2095.49     27.35 o 
  -2   6   1        6.89       17.80      5.79 o 
  -1   6   1      324.90      330.88     13.79 o 
   0   6   1     5253.18     5232.12     50.83 o 
   1   6   1      822.31      891.15     24.63 o 
   2   6   1     1176.99     1228.58     27.66 o 
   3   6   1     2757.91     2845.22     52.17 o 
   4   6   1      117.51      235.68     13.06 o 
   5   6   1     1166.38     1166.75     26.86 o 
   6   6   1      385.53      443.18     28.13 o 
   7   6   1       38.26       44.79     21.69 o 
   8   6   1       10.79       -1.18     26.06 o 
   9   6   1       91.93      107.68     27.90 o 
  -9   7   1      222.56      217.89     29.15 o 
  -8   7   1      342.46      346.15    106.83 o 
  -7   7   1      460.59      534.95     35.91 o 
  -6   7   1      591.36      605.36     27.21 o 
  -5   7   1      210.45      295.22     15.26 o 
  -4   7   1      169.09      197.99     14.16 o 
  -3   7   1     2881.03     2767.56     33.51 o 
  -2   7   1    15353.02    14464.96    132.46 o 
  -1   7   1     6385.29     6991.79     67.38 o 
   0   7   1     9270.73     9399.44     80.59 o 
   1   7   1     1082.77      932.71     23.84 o 
   2   7   1     6223.52     6240.19     91.07 o 
   3   7   1     6585.69     7044.79    197.10 o 
   4   7   1     2024.88     1785.08     35.58 o 
   5   7   1      217.67      252.44     28.39 o 
   6   7   1     2810.10     2782.27    134.38 o 
   7   7   1       75.05       99.96     24.55 o 
   8   7   1       78.95       74.59     26.12 o 
   9   7   1       21.87       32.05     27.41 o 
  -9   8   1        6.17       -6.94     24.44 o 
  -8   8   1        0.00      -22.25     21.88 o 
  -7   8   1      129.17      164.14     38.12 o 
  -6   8   1      184.63      214.77     26.23 o 
  -5   8   1     6831.03     6865.27     74.27 o 
  -4   8   1       65.98       59.82     11.08 o 
  -3   8   1      629.44      604.37     25.25 o 
  -2   8   1     3007.83     3172.25     38.96 o 
  -1   8   1      743.96      722.08     14.65 o 
   0   8   1      226.06      238.28      6.83 o 
   1   8   1     8013.12     7887.60    111.06 o 
   2   8   1      449.05      386.64     19.84 o 
   3   8   1     2530.45     2337.17     61.05 o 
   4   8   1      306.67      282.06     44.05 o 
   5   8   1     1793.63     1778.94     45.19 o 
   6   8   1      738.32      689.62     33.87 o 
   7   8   1     1358.01     1289.96     46.05 o 
   8   8   1        2.92       13.78     30.99 o 
   9   8   1      354.50      289.17     71.70 o 
  -9   9   1       59.10       65.06     26.73 o 
  -8   9   1      769.61      615.76    114.81 o 
  -7   9   1        7.96       34.21     22.06 o 
  -6   9   1      806.44      740.42     36.30 o 
  -5   9   1       17.56       63.08     19.48 o 
  -4   9   1      797.72      767.63     19.02 o 
  -3   9   1       46.80       57.81      8.26 o 
  -2   9   1     7797.98     8200.66     71.63 o 
  -1   9   1     2326.75     2330.61     48.14 o 
   0   9   1     1031.38     1118.52     14.18 o 
   1   9   1      203.98      197.26     14.56 o 
   2   9   1     1350.63     1188.91     30.53 o 
   3   9   1      384.93      456.20     18.51 o 
   4   9   1     2686.54     2607.68     69.43 o 
   5   9   1      376.28      413.67     67.74 o 
   6   9   1      973.80     1055.56     79.74 o 
   7   9   1       61.06       67.19     20.40 o 
   8   9   1      125.19      160.65     43.30 o 
   9   9   1       36.43       23.22     46.03 o 
  -9  10   1       19.36       10.25     26.50 o 
  -8  10   1        0.38      -34.61     23.08 o 
  -7  10   1      251.29      289.04     35.20 o 
  -6  10   1     2135.69     2163.74     75.07 o 
  -5  10   1     1434.40     1348.57     45.91 o 
  -4  10   1     1310.95     1400.78     26.00 o 
  -3  10   1      761.02      808.40     17.15 o 
  -2  10   1     1538.11     1650.02     24.81 o 
  -1  10   1     4334.40     3956.57     38.32 o 
   0  10   1     7784.66     7107.59     55.45 o 
   1  10   1     2428.70     2209.70     24.45 o 
   2  10   1      326.63      346.80     20.10 o 
   3  10   1      391.68      429.53     39.02 o 
   4  10   1      194.12      235.31     50.37 o 
   5  10   1     1516.27     1521.66     43.20 o 
   6  10   1      591.62      600.35    116.23 o 
   7  10   1      107.49      106.77     21.28 o 
   8  10   1       61.63       66.65     28.60 o 
   9  10   1       54.02       55.97     29.51 o 
  -9  11   1       32.50       63.40     48.36 o 
  -8  11   1       11.05      -22.10     31.44 o 
  -7  11   1       21.77       45.25     23.86 o 
  -6  11   1     1195.87     1121.42    100.67 o 
  -5  11   1       66.26       86.02     20.21 o 
  -4  11   1     4614.11     4490.49     59.40 o 
  -3  11   1     1958.29     1863.11     38.22 o 
  -2  11   1       38.50       52.66      7.26 o 
  -1  11   1     1179.73     1276.74     44.69 o 
   0  11   1     9967.72     9808.84     94.86 o 
   1  11   1     2697.68     2744.07     30.43 o 
   2  11   1     5015.83     4434.58     57.23 o 
   3  11   1     4843.84     4838.47    183.65 o 
   4  11   1     1346.17     1328.25     39.16 o 
   5  11   1       66.31       91.83     37.73 o 
   6  11   1      454.70      500.81     26.26 o 
   7  11   1       80.52      115.42     28.78 o 
   8  11   1      569.15      582.87    135.36 o 
   9  11   1       86.12       57.52     31.06 o 
  -8  12   1       16.66       22.74     46.35 o 
  -7  12   1      337.02      330.10    109.04 o 
  -6  12   1      328.61      327.51     50.63 o 
  -5  12   1     1528.79     1422.01     78.96 o 
  -4  12   1     1851.06     1776.14     55.69 o 
  -3  12   1     2398.10     2210.70     38.22 o 
  -2  12   1       24.21       40.55      7.56 o 
  -1  12   1     8777.23     8689.04    141.64 o 
   0  12   1      338.92      438.24     22.87 o 
   1  12   1      847.98      754.08     20.32 o 
   2  12   1     1684.00     1704.93     36.45 o 
   3  12   1     2261.25     2163.22     37.64 o 
   4  12   1      903.62      823.51     33.32 o 
   5  12   1     5755.77     5651.24     97.26 o 
   6  12   1      112.17       80.65     19.09 o 
   7  12   1       44.54       22.20     25.87 o 
   8  12   1       19.19       20.18     28.59 o 
  -8  13   1      179.44      159.64     31.37 o 
  -7  13   1      672.88      646.37    109.30 o 
  -6  13   1      455.46      496.11     51.93 o 
  -5  13   1      479.35      495.61     68.84 o 
  -4  13   1     4788.41     4613.86    174.37 o 
  -3  13   1      379.25      364.89     13.96 o 
  -2  13   1     3562.01     3495.47     37.71 o 
  -1  13   1      501.49      340.58     11.45 o 
   0  13   1        0.26       16.44      6.18 o 
   1  13   1     8765.15     8901.62     70.34 o 
   2  13   1     2159.57     2024.31     46.34 o 
   3  13   1     1624.63     1538.72     53.47 o 
   4  13   1       62.69       65.79     15.36 o 
   5  13   1      500.57      521.81     29.85 o 
   6  13   1      341.05      358.49     25.33 o 
   7  13   1      700.74      728.57     41.89 o 
   8  13   1      213.44      236.07     39.15 o 
  -8  14   1       49.90       29.62     36.69 o 
  -7  14   1        0.34      -25.26     24.57 o 
  -6  14   1      429.28      406.13     31.66 o 
  -5  14   1     1689.47     1520.59    124.85 o 
  -4  14   1      657.64      644.27     30.62 o 
  -3  14   1      160.49      194.32     13.16 o 
  -2  14   1      384.96      383.69     26.24 o 
  -1  14   1        6.75        8.90      6.42 o 
   0  14   1     4089.57     3857.06     37.96 o 
   1  14   1     9106.85     8352.80     73.41 o 
   2  14   1      140.56      197.53     26.28 o 
   3  14   1     2902.28     2826.49     45.85 o 
   4  14   1      802.53      836.92     28.08 o 
   5  14   1      119.45      115.72     18.95 o 
   6  14   1      500.70      549.19     35.88 o 
   7  14   1      449.63      519.52     38.41 o 
   8  14   1       85.40       69.16     31.99 o 
  -8  15   1      819.38      632.68    211.98 o 
  -7  15   1       50.52        4.30     26.45 o 
  -6  15   1      731.57      750.81    140.74 o 
  -5  15   1       24.16       41.24     22.08 o 
  -4  15   1       32.55       58.23     22.36 o 
  -3  15   1     1808.47     1758.00     26.57 o 
  -2  15   1     4375.19     4108.98     44.18 o 
  -1  15   1       97.15      130.31      8.91 o 
   0  15   1     5832.04     5600.57    119.17 o 
   1  15   1     1384.82     1331.12     32.17 o 
   2  15   1      517.38      475.47     21.00 o 
   3  15   1      713.33      769.91     42.73 o 
   4  15   1     1707.21     1670.49     49.74 o 
   5  15   1      104.03      104.22     19.61 o 
   6  15   1      211.46      247.91     30.75 o 
   7  15   1        1.92       34.90     28.23 o 
   8  15   1        1.66       -8.44     31.83 o 
  -8  16   1       11.49       -8.27     29.24 o 
  -7  16   1       41.63       17.78     48.36 o 
  -6  16   1      777.37      806.45     40.17 o 
  -5  16   1     2144.77     1955.96    144.17 o 
  -4  16   1        3.61       17.52     19.76 o 
  -3  16   1       39.33      106.37     22.77 o 
  -2  16   1      260.98      324.82     13.96 o 
  -1  16   1      107.80      120.24     11.03 o 
   0  16   1     7740.47     7223.27     60.04 o 
   1  16   1     4377.63     4353.38     40.97 o 
   2  16   1      294.72      345.24     19.43 o 
   3  16   1      523.44      549.83     24.43 o 
   4  16   1      464.13      471.22     47.53 o 
   5  16   1      115.28      102.36     20.84 o 
   6  16   1      755.25      771.39     57.95 o 
   7  16   1      126.25      123.67     31.77 o 
   8  16   1       38.69      100.29     50.63 o 
  -8  17   1       10.55      -44.34     46.80 o 
  -7  17   1      256.84      317.72     36.41 o 
  -6  17   1      490.02      526.12     37.18 o 
  -5  17   1      514.81      513.73     62.69 o 
  -4  17   1     1416.71     1395.62    138.73 o 
  -3  17   1     1853.47     1815.49     61.63 o 
  -2  17   1       52.71       40.17     10.78 o 
  -1  17   1     1866.49     1907.07     30.36 o 
   0  17   1        6.97       59.51      8.76 o 
   1  17   1      643.78      615.62     15.52 o 
   2  17   1     4757.96     4777.45     66.21 o 
   3  17   1      432.02      418.75     25.88 o 
   4  17   1      221.90      195.14     21.07 o 
   5  17   1       71.31       72.61     20.69 o 
   6  17   1       18.60       41.15     51.67 o 
   7  17   1      235.74      247.64     39.22 o 
   8  17   1      228.68      309.35     60.42 o 
  -8  18   1        9.54       19.45     52.38 o 
  -7  18   1      609.37      536.82    136.13 o 
  -6  18   1       24.82       -5.35     26.47 o 
  -5  18   1      265.66      305.16     31.62 o 
  -4  18   1     1379.60     1404.85     45.77 o 
  -3  18   1     1513.20     1353.67     33.72 o 
  -2  18   1      958.26     1001.83     29.51 o 
  -1  18   1     5312.90     5051.13    101.46 o 
   0  18   1       20.51       30.72     10.25 o 
   1  18   1      573.86      586.39     17.86 o 
   2  18   1     1598.56     1708.51     50.40 o 
   3  18   1     1239.56     1330.48     52.04 o 
   4  18   1      959.30      930.90     32.11 o 
   5  18   1     2060.54     1926.28     56.14 o 
   6  18   1       19.51       -5.11     27.33 o 
   7  18   1       63.59       37.89     34.88 o 
   8  18   1      109.28      180.60     56.14 o 
  -7  19   1       48.81       31.18     31.66 o 
  -6  19   1      659.40      711.06     79.48 o 
  -5  19   1      296.80      354.52     33.44 o 
  -4  19   1     1299.02     1295.46    170.17 o 
  -3  19   1      780.48      690.34     27.34 o 
  -2  19   1       66.42       51.65     12.67 o 
  -1  19   1      322.32      377.49     30.40 o 
   0  19   1     1808.92     1707.71     24.23 o 
   1  19   1     2292.52     2168.18     31.15 o 
   2  19   1     3355.79     3293.28     65.65 o 
   3  19   1      816.87      858.47     30.29 o 
   4  19   1        6.71        2.63     20.41 o 
   5  19   1        5.83       21.04     25.59 o 
   6  19   1       18.67      -15.61     28.64 o 
   7  19   1      474.41      473.88     48.42 o 
  -7  20   1       42.57       35.42     32.78 o 
  -6  20   1      809.30      824.44    128.68 o 
  -5  20   1      555.64      670.59     93.02 o 
  -4  20   1      453.35      412.94     33.41 o 
  -3  20   1      972.05      876.37     84.51 o 
  -2  20   1       41.77       32.48     16.58 o 
  -1  20   1     1506.29     1510.57     26.65 o 
   0  20   1     1819.73     1926.29     37.86 o 
   1  20   1      806.59      840.76     21.24 o 
   2  20   1       17.33       31.34     20.18 o 
   3  20   1     1212.66     1307.66     37.31 o 
   4  20   1       44.22       27.62     20.95 o 
   5  20   1      556.83      530.14     58.99 o 
   6  20   1      349.21      448.67     40.42 o 
   7  20   1      104.92      173.73     77.08 o 
  -7  21   1        1.19      -37.81     31.64 o 
  -6  21   1      208.21      267.10     36.40 o 
  -5  21   1        0.33       39.47     28.70 o 
  -4  21   1       50.16       34.10     25.32 o 
  -3  21   1      251.11      243.68     22.88 o 
  -2  21   1     3547.65     3373.48     93.93 o 
  -1  21   1      513.29      615.19     39.70 o 
   0  21   1       33.36       91.95     12.33 o 
   1  21   1      362.36      464.72     18.50 o 
   2  21   1      715.25      752.46     29.68 o 
   3  21   1     1429.12     1431.97     72.83 o 
   4  21   1      435.92      550.04     43.29 o 
   5  21   1       11.22       30.05     28.87 o 
   6  21   1      145.80      181.07     36.48 o 
   7  21   1        8.25      -13.68     33.52 o 
  -7  22   1        2.18      -25.67     50.95 o 
  -6  22   1      238.06      204.81     36.66 o 
  -5  22   1      604.92      651.37     54.91 o 
  -4  22   1      157.99      129.47     38.70 o 
  -3  22   1      444.70      479.98     28.66 o 
  -2  22   1       16.87       39.92     22.31 o 
  -1  22   1      129.58      115.23     14.92 o 
   0  22   1      635.79      603.70     22.79 o 
   1  22   1     1207.09     1198.38     25.83 o 
   2  22   1      226.72      203.43     42.08 o 
   3  22   1      953.03      938.55     34.39 o 
   4  22   1       59.08       78.94     29.54 o 
   5  22   1        9.18      -16.07     29.38 o 
   6  22   1       78.21       59.67     34.18 o 
   7  22   1      257.53      151.17     59.77 o 
  -7  23   1      237.47      311.16     65.60 o 
  -6  23   1        1.11      -21.84     93.67 o 
  -5  23   1       68.70      100.52     32.91 o 
  -4  23   1      447.11      573.69     62.23 o 
  -3  23   1      233.25      277.92     30.06 o 
  -2  23   1      837.17      877.23     38.11 o 
  -1  23   1      128.22      158.11     17.84 o 
   0  23   1        1.57       27.45     15.36 o 
   1  23   1     1342.61     1534.09     29.37 o 
   2  23   1      140.18      218.04     33.35 o 
   3  23   1      307.65      329.58     27.81 o 
   4  23   1      176.59      223.69     33.58 o 
   5  23   1       12.80       -3.24     31.30 o 
   6  23   1      127.15      163.91     37.43 o 
   7  23   1       17.43       34.23     57.82 o 
  -6  24   1        5.90       18.97     34.50 o 
  -5  24   1       13.79       11.01     31.61 o 
  -4  24   1       31.46       93.65     31.20 o 
  -3  24   1      537.03      528.55     52.97 o 
  -2  24   1      115.47      154.83     22.66 o 
  -1  24   1      525.67      603.40     29.15 o 
   0  24   1      334.50      370.93     22.38 o 
   1  24   1       15.44       30.58     19.23 o 
   2  24   1      120.69      184.57     30.49 o 
   3  24   1      176.01      255.09     27.51 o 
   4  24   1      303.13      337.37     37.65 o 
   5  24   1      330.50      338.98     39.62 o 
   6  24   1       62.30       22.93     40.84 o 
  -6  25   1       51.11       -0.30     51.86 o 
  -5  25   1        5.34      -18.44     32.34 o 
  -4  25   1      594.98      608.87    129.72 o 
  -3  25   1      737.41      675.84     91.49 o 
  -2  25   1      168.28      119.45     22.80 o 
  -1  25   1       12.11       53.62     39.02 o 
   0  25   1      152.02      213.85     20.76 o 
   1  25   1        4.49      -10.98     16.70 o 
   2  25   1     1293.99     1355.93     47.46 o 
   3  25   1       43.85       56.59     36.04 o 
   4  25   1        3.23      -21.34     34.94 o 
   5  25   1        2.56       16.85     34.52 o 
   6  25   1       71.31       69.06     43.63 o 
  -6  26   1       31.52       13.49     36.28 o 
  -5  26   1      126.68      114.15     36.85 o 
  -4  26   1       14.05       17.77     31.52 o 
  -3  26   1       50.28       46.28     24.09 o 
  -2  26   1       68.65       56.85     22.88 o 
  -1  26   1      494.59      529.89     62.36 o 
   0  26   1      390.36      511.23     60.93 o 
   1  26   1      101.26      139.66     23.82 o 
   2  26   1       36.34       39.14     24.62 o 
   3  26   1        2.20      -45.33     30.22 o 
   4  26   1      182.93      244.79     38.96 o 
   5  26   1      151.75      236.38     40.56 o 
   6  26   1      127.10       59.51     58.99 o 
  -5  27   1       80.01       52.34     40.71 o 
  -4  27   1        1.50      -21.74     32.54 o 
  -3  27   1       85.92       61.55     25.10 o 
  -2  27   1      192.04      198.29     33.21 o 
  -1  27   1       41.99       14.80     27.59 o 
   0  27   1      188.07      294.54     25.90 o 
   1  27   1       60.51       74.23     22.80 o 
   2  27   1        3.44      -35.40     23.60 o 
   3  27   1        5.57       27.54     32.75 o 
   4  27   1      205.46      228.56     59.38 o 
   5  27   1        3.15      -16.35     37.03 o 
  -5  28   1      122.13      116.46     39.14 o 
  -4  28   1       36.71      -20.87     82.91 o 
  -3  28   1      227.95      288.95     41.40 o 
  -2  28   1        5.36       25.01     29.41 o 
  -1  28   1        2.56      -31.25     27.19 o 
   0  28   1       73.57      110.72     42.66 o 
   1  28   1      336.60      361.70     29.76 o 
   2  28   1       41.71        1.71     26.61 o 
   3  28   1      273.64      348.57     41.85 o 
   4  28   1        0.49       18.32     37.38 o 
   5  28   1        0.44       47.59     39.85 o 
  -5  29   1        9.81      -71.60     54.91 o 
  -4  29   1        0.56      -33.38     57.82 o 
  -3  29   1       64.57       46.91     33.41 o 
  -2  29   1      473.26      478.66     55.56 o 
  -1  29   1        2.61       48.79     47.52 o 
   0  29   1        5.54       -3.50     37.08 o 
   1  29   1      162.65      207.07     32.55 o 
   2  29   1        0.68       19.58     54.32 o 
   3  29   1      254.11      380.18     85.37 o 
   4  29   1       62.41       10.27     49.53 o 
   5  29   1        8.72       65.47     60.42 o 
  -4  30   1       61.73       15.41     37.67 o 
  -3  30   1       12.36       34.94     61.07 o 
  -2  30   1        1.89      -35.91     32.27 o 
  -1  30   1       75.42      107.97     33.75 o 
   0  30   1       63.74      145.86     46.16 o 
   1  30   1        7.67       11.00     28.60 o 
   2  30   1        0.13        8.30     56.40 o 
   3  30   1        0.14       24.82     40.25 o 
   4  30   1        9.63      -10.20     39.68 o 
  -3  31   1        1.91      -50.15     33.43 o 
  -2  31   1        2.78      -47.60     42.85 o 
  -1  31   1        1.25       23.21     40.58 o 
   0  31   1      168.61      249.32     50.05 o 
   1  31   1       25.02       13.35     40.06 o 
   3  31   1       60.08       60.18     42.35 o 
  -3  32   1       34.89       -2.98     44.41 o 
  -2  32   1      136.02      144.31     39.18 o 
  -1  32   1      115.25      159.60     48.23 o 
   0  32   1        2.90       22.30     46.16 o 
   3  32   1       50.18       13.35     61.58 o 
  -2  33   1        3.70       13.61     44.47 o 
  -1  33   1       54.70       73.25     45.38 o 
   0  33   1       40.99       83.37     45.38 o 
   0  34   1       46.95      117.59     49.14 o 
  -8   0   2      933.61      988.46     69.23 o 
  -7   0   2      327.66      432.51     50.05 o 
  -6   0   2     1562.43     1399.63     38.64 o 
  -5   0   2     6721.21     6108.23     91.49 o 
  -4   0   2     3778.33     3565.26    105.41 o 
  -3   0   2     3250.38     3320.51     52.21 o 
  -2   0   2     2371.55     2080.61     27.85 o 
  -1   0   2    12963.39    13509.94    191.43 o 
   0   0   2     3776.44     3978.47    185.40 o 
   1   0   2   125518.22   129431.07   1631.07 o 
   2   0   2      166.47      193.89     32.28 o 
   3   0   2     2259.44     2323.78     41.64 o 
   4   0   2    23259.18    24686.29    321.26 o 
   5   0   2     2106.99     2274.83     74.03 o 
   6   0   2      132.16      116.65     20.25 o 
   7   0   2      199.03      205.50     35.65 o 
   8   0   2       34.40       67.16     33.32 o 
   9   0   2      916.05      858.55     62.10 o 
  -9   1   2      142.84       86.22     48.36 o 
  -8   1   2     1080.20      948.65     47.53 o 
  -7   1   2     1452.19     1496.79     51.56 o 
  -6   1   2        8.66       44.10     15.54 o 
  -5   1   2     2667.35     2509.76     34.45 o 
  -4   1   2      219.44      233.24     11.23 o 
  -3   1   2    11070.41    11870.37    107.97 o 
  -2   1   2     9635.04     9847.80     80.33 o 
  -1   1   2    12035.26    12370.15    231.34 o 
   0   1   2    13419.95    14208.97    211.33 o 
   1   1   2    17411.28    18704.58    169.56 o 
   2   1   2      416.09      557.06     12.41 o 
   3   1   2      882.83      878.49     16.62 o 
   4   1   2      449.89      645.63     45.04 o 
   5   1   2     3263.97     3311.82     43.56 o 
   6   1   2      638.24      686.91     22.36 o 
   7   1   2      936.97      961.00     31.67 o 
   8   1   2      290.85      277.90     33.39 o 
   9   1   2        1.24        3.94     48.88 o 
  -9   2   2       40.40       75.98     48.88 o 
  -8   2   2       87.47      139.38     32.45 o 
  -7   2   2     1157.62     1074.05     45.93 o 
  -6   2   2     1723.11     1670.50     36.91 o 
  -5   2   2      820.99      815.98     19.87 o 
  -4   2   2      210.81      224.34     11.35 o 
  -3   2   2       67.44      113.97      8.00 o 
  -2   2   2       31.89       38.18      4.89 o 
  -1   2   2    10295.75    10585.38    138.61 o 
   0   2   2      460.47      327.44     11.52 o 
   1   2   2    19893.93    22183.99    253.42 o 
   2   2   2      422.00      434.15     32.17 o 
   3   2   2      442.01      504.72     15.12 o 
   4   2   2     2699.69     2774.92     41.18 o 
   5   2   2     2984.96     3260.50    108.71 o 
   6   2   2      973.31      925.86     29.11 o 
   7   2   2      143.92      129.40     18.98 o 
   8   2   2       37.64        2.03     22.11 o 
   9   2   2       27.98       11.87     50.05 o 
  -9   3   2     1390.41     1196.55     78.57 o 
  -8   3   2      623.96      606.37     42.88 o 
  -7   3   2        0.41        7.54     20.54 o 
  -6   3   2      174.45      204.89     19.51 o 
  -5   3   2        0.09       -0.42     11.32 o 
  -4   3   2    23908.05    23309.31    205.50 o 
  -3   3   2    26976.91    28106.13    219.28 o 
  -2   3   2      737.68      828.31     15.59 o 
  -1   3   2     1709.06     1525.28     20.66 o 
   0   3   2     8030.38     8129.98     90.50 o 
   1   3   2    11098.58    11240.77    226.43 o 
   2   3   2    16867.95    18052.93    216.23 o 
   3   3   2    12969.79    12889.68    233.76 o 
   4   3   2        7.32       28.54     14.05 o 
   5   3   2     1709.17     1736.67     43.44 o 
   6   3   2       41.95       69.68     19.97 o 
   7   3   2      339.40      369.45     31.92 o 
   8   3   2      409.02      461.79     44.99 o 
   9   3   2      423.44      379.66     34.27 o 
  -9   4   2        7.79       -4.02     45.12 o 
  -8   4   2       87.61      112.54     46.54 o 
  -7   4   2      681.83      649.99     29.71 o 
  -6   4   2     5702.76     5285.51     83.90 o 
  -5   4   2     2462.09     2286.96     40.95 o 
  -4   4   2     1295.80     1248.93     27.71 o 
  -3   4   2        2.13       35.60      6.24 o 
  -2   4   2       81.68      125.94     13.62 o 
  -1   4   2     4808.94     4529.84     46.75 o 
   0   4   2    51977.44    54375.45    557.26 o 
   1   4   2      977.91      941.92     19.77 o 
   2   4   2        6.29       66.46      7.19 o 
   3   4   2     1531.71     1570.17     38.31 o 
   4   4   2      253.96      237.75     29.56 o 
   5   4   2     5166.61     5205.71     87.49 o 
   6   4   2     2848.47     2722.93     60.19 o 
   7   4   2       56.29       50.05     17.65 o 
   8   4   2      247.05      317.93     31.70 o 
   9   4   2        1.99      -12.14     23.35 o 
  -9   5   2      234.01      152.99     53.80 o 
  -8   5   2      699.95      704.13     63.27 o 
  -7   5   2       88.60       98.40     20.62 o 
  -6   5   2      238.56      220.38     20.75 o 
  -5   5   2       22.35       26.17     19.19 o 
  -4   5   2      854.27      813.17     14.76 o 
  -3   5   2     3298.04     3371.22     40.45 o 
  -2   5   2     8245.25     8455.74     81.95 o 
  -1   5   2      440.63      543.03     13.14 o 
   0   5   2      310.22      308.30     15.91 o 
   1   5   2     1018.69     1039.11     18.26 o 
   2   5   2     4618.21     4766.54     73.46 o 
   3   5   2     8944.17     8979.40    101.35 o 
   4   5   2     3104.72     3060.90     57.62 o 
   5   5   2       79.61      147.86     19.80 o 
   6   5   2       10.20       39.04     19.58 o 
   7   5   2      213.76      190.12     26.91 o 
   8   5   2      310.53      313.21     44.98 o 
   9   5   2      165.92       87.70     43.95 o 
  -9   6   2        5.33       18.28     48.75 o 
  -8   6   2      632.69      720.96     41.83 o 
  -7   6   2      439.00      525.00     28.92 o 
  -6   6   2      433.52      465.36     24.89 o 
  -5   6   2     3834.58     3810.03     57.41 o 
  -4   6   2     6771.56     6160.50     64.98 o 
  -3   6   2       48.00      112.14      9.68 o 
  -2   6   2    21488.88    21074.66    189.79 o 
  -1   6   2     9596.11     9456.88    154.11 o 
   0   6   2     4852.05     4778.49     49.36 o 
   1   6   2     4699.37     4494.65    119.56 o 
   2   6   2     4557.41     4240.51     67.93 o 
   3   6   2     5920.00     5914.19    111.89 o 
   4   6   2     8456.35     8658.58    128.16 o 
   5   6   2     1975.66     1990.48     48.40 o 
   6   6   2        4.99       56.83     20.28 o 
   7   6   2      505.24      516.12     52.25 o 
   8   6   2        9.27      -33.80     23.94 o 
   9   6   2      345.44      388.03    102.55 o 
  -8   7   2      917.76      978.12     46.82 o 
  -7   7   2     2130.31     1950.13    107.35 o 
  -6   7   2        2.76       -5.08     16.01 o 
  -5   7   2    10364.35     9926.64    166.77 o 
  -4   7   2      435.50      485.24     21.73 o 
  -3   7   2      103.62      107.43     10.14 o 
  -2   7   2     4593.81     4557.49     49.89 o 
  -1   7   2    22544.11    21988.69    196.98 o 
   0   7   2      903.43      821.01     17.95 o 
   1   7   2    31788.46    30081.39   1089.19 o 
   2   7   2     1042.40     1039.88     29.09 o 
   3   7   2     1680.15     1751.07     39.73 o 
   4   7   2     1931.48     1926.93    100.28 o 
   5   7   2     4052.95     4019.06     76.62 o 
   6   7   2     2013.55     2031.98     74.48 o 
   7   7   2     1399.19     1528.23     60.68 o 
   8   7   2      112.88      109.77     29.84 o 
   9   7   2       62.95       71.31     34.75 o 
  -8   8   2      205.80      254.04     71.31 o 
  -7   8   2      629.02      601.10     39.24 o 
  -6   8   2       11.54       24.68     17.44 o 
  -5   8   2      938.23      959.31     30.05 o 
  -4   8   2     3399.31     3512.79     52.47 o 
  -3   8   2      301.65      500.30     17.47 o 
  -2   8   2      193.32      242.64     11.73 o 
  -1   8   2     4758.89     4884.28     61.31 o 
   0   8   2      159.61      159.31     15.04 o 
   1   8   2     3769.34     3764.06     63.48 o 
   2   8   2       58.38       66.55     13.81 o 
   3   8   2     1002.71     1074.70     31.90 o 
   4   8   2     1285.44     1307.96     37.39 o 
   5   8   2      127.94      195.79     62.75 o 
   6   8   2      597.31      570.91     37.34 o 
   7   8   2      412.29      470.95     37.73 o 
   8   8   2       17.53       16.83     27.64 o 
   9   8   2        5.35       12.52     24.19 o 
  -8   9   2      535.85      508.25     41.27 o 
  -7   9   2       53.59       39.59     31.12 o 
  -6   9   2      503.67      528.29     27.54 o 
  -5   9   2      430.66      543.60     25.42 o 
  -4   9   2     5024.94     5094.92    105.07 o 
  -3   9   2    26791.19    25758.28    233.28 o 
  -2   9   2      168.09      240.58     12.03 o 
  -1   9   2     3703.10     3595.17    118.21 o 
   0   9   2      703.75      676.12     22.33 o 
   1   9   2       99.10       82.07     14.03 o 
   2   9   2     9655.15     9726.06    504.54 o 
   3   9   2    13496.38    12763.45    178.54 o 
   4   9   2      938.43     1028.41     34.28 o 
   5   9   2     1129.16     1168.07     64.05 o 
   6   9   2      338.61      436.54     49.33 o 
   7   9   2      399.87      447.40     67.09 o 
   8   9   2      531.70      496.93     95.42 o 
   9   9   2      255.56      303.88    100.09 o 
  -9  10   2       13.33       56.14     47.71 o 
  -8  10   2      156.87      161.54     45.64 o 
  -7  10   2     1203.18     1179.67     62.23 o 
  -6  10   2     2974.05     2986.77    119.76 o 
  -5  10   2      260.50      269.59     21.19 o 
  -4  10   2     1275.85     1236.96     52.62 o 
  -3  10   2      175.12      307.96     33.78 o 
  -2  10   2     5403.61     5595.04     96.37 o 
  -1  10   2    14901.80    14322.85    133.62 o 
   0  10   2    19970.50    19159.33    174.27 o 
   1  10   2     1182.48     1259.37     92.31 o 
   2  10   2     4094.12     3655.70    236.94 o 
   3  10   2      955.72     1036.27     38.96 o 
   4  10   2      126.16      137.34     19.86 o 
   5  10   2     2045.39     2039.68     52.30 o 
   6  10   2     4833.16     4604.86     89.02 o 
   7  10   2       24.78       82.62     26.04 o 
   8  10   2      846.21      856.29     46.45 o 
  -8  11   2       33.64        7.86     26.58 o 
  -7  11   2       10.32        8.97     33.58 o 
  -6  11   2      390.56      460.08     33.87 o 
  -5  11   2      120.60      126.85     20.09 o 
  -4  11   2     1072.58     1126.90     37.02 o 
  -3  11   2     3089.96     3071.86     75.10 o 
  -2  11   2      690.71      700.81     18.79 o 
  -1  11   2      402.11      563.29     25.79 o 
   0  11   2      503.38      503.30     47.12 o 
   1  11   2      218.19      249.92     14.34 o 
   2  11   2     4355.82     4324.10    155.78 o 
   3  11   2     2774.45     2841.29     57.85 o 
   4  11   2      106.56      106.66     20.76 o 
   5  11   2       95.59      123.21     67.16 o 
   6  11   2       88.68      176.55     45.25 o 
   7  11   2      203.74      175.91     29.90 o 
   8  11   2      248.42      243.55     34.33 o 
  -8  12   2      463.49      457.44    117.53 o 
  -7  12   2      480.49      587.84     55.49 o 
  -6  12   2       16.27       -3.38     24.48 o 
  -5  12   2       10.21       18.61     28.44 o 
  -4  12   2     2686.24     2528.30     39.28 o 
  -3  12   2      154.40      162.56     13.84 o 
  -2  12   2     4650.19     4287.66    108.27 o 
  -1  12   2     2212.51     2148.76     22.62 o 
   0  12   2     1184.09     1377.08     20.28 o 
   1  12   2      385.65      329.03     14.43 o 
   2  12   2     4494.40     4332.30     76.31 o 
   3  12   2      159.29      170.11     34.49 o 
   4  12   2     3766.97     3563.48    113.77 o 
   5  12   2     1033.65      971.28     53.16 o 
   6  12   2      250.52      288.93     30.50 o 
   7  12   2       68.68       34.03     28.17 o 
   8  12   2        2.59      -23.70     27.50 o 
  -8  13   2      368.63      362.27     34.36 o 
  -7  13   2     1248.55     1130.55    208.41 o 
  -6  13   2       64.80       92.47     66.38 o 
  -5  13   2     2808.32     2802.97     71.31 o 
  -4  13   2     2103.57     2088.06     73.38 o 
  -3  13   2      534.99      514.55     19.49 o 
  -2  13   2     5610.09     5459.01     57.70 o 
  -1  13   2      856.47      695.23     12.62 o 
   0  13   2      647.47      545.59     13.55 o 
   1  13   2    13074.74    12300.66    208.54 o 
   2  13   2     1535.95     1659.25    129.00 o 
   3  13   2     3065.79     3007.00    125.63 o 
   4  13   2     1463.14     1356.29     42.90 o 
   5  13   2      408.02      431.16     63.72 o 
   6  13   2      320.39      426.97     35.01 o 
   7  13   2      589.24      663.54     34.11 o 
   8  13   2        0.32       13.19     31.89 o 
  -8  14   2      298.16      245.29     44.66 o 
  -7  14   2       25.54       61.71     27.03 o 
  -6  14   2       15.53      -23.34     23.86 o 
  -5  14   2      209.16      290.55     39.28 o 
  -4  14   2     1393.51     1343.07     30.03 o 
  -3  14   2      521.87      482.76     19.95 o 
  -2  14   2      577.29      656.91     62.71 o 
  -1  14   2      730.88      661.45     13.31 o 
   0  14   2      434.79      429.16     13.28 o 
   1  14   2      360.66      389.26     17.38 o 
   2  14   2     1409.94     1233.42     29.13 o 
   3  14   2      160.78      159.28     23.51 o 
   4  14   2       23.95       47.58     21.91 o 
   5  14   2        4.16       -8.71     21.54 o 
   6  14   2      191.57      217.36     23.93 o 
   7  14   2      126.28      123.56     24.44 o 
   8  14   2       71.03       63.43     34.81 o 
  -8  15   2      128.96      185.08     51.02 o 
  -7  15   2        0.59       36.67     26.45 o 
  -6  15   2       55.28       30.27     41.68 o 
  -5  15   2       19.31       14.95     21.97 o 
  -4  15   2     1392.80     1385.40     87.64 o 
  -3  15   2      772.34      747.52     27.64 o 
  -2  15   2      660.43      632.93     24.55 o 
  -1  15   2      951.44     1008.88     25.72 o 
   0  15   2        1.83       15.02      8.28 o 
   1  15   2       14.76       20.73      9.89 o 
   2  15   2      897.34      853.18     27.00 o 
   3  15   2     1475.75     1327.40     32.85 o 
   4  15   2       10.80       -6.74     15.84 o 
   5  15   2      289.19      249.60     24.53 o 
   6  15   2        3.25       21.57     21.17 o 
   7  15   2        7.10      -40.56     27.19 o 
   8  15   2       59.93       47.48     33.38 o 
  -8  16   2       41.91       28.78     51.47 o 
  -7  16   2      296.72      312.23     34.15 o 
  -6  16   2     1020.56      914.79    120.32 o 
  -5  16   2        1.20      -22.88     21.02 o 
  -4  16   2       39.30       20.28     19.30 o 
  -3  16   2       63.73       77.41     30.39 o 
  -2  16   2       86.12       79.72     13.33 o 
  -1  16   2     5921.85     5436.20     77.47 o 
   0  16   2     2887.97     2700.09     34.55 o 
   1  16   2        0.92       15.67     13.21 o 
   2  16   2      956.87      910.11     27.85 o 
   3  16   2       48.35       77.42     17.26 o 
   4  16   2      210.29      229.33     39.78 o 
   5  16   2      370.93      401.46     42.34 o 
   6  16   2      556.15      572.38     31.94 o 
   7  16   2       24.36       13.10     29.86 o 
   8  16   2      100.75      106.57     35.45 o 
  -8  17   2        0.06      -41.23     48.75 o 
  -7  17   2      201.09      206.83     56.07 o 
  -6  17   2      104.61      117.02     28.72 o 
  -5  17   2        8.65       24.94     23.39 o 
  -4  17   2      126.96      129.19     19.53 o 
  -3  17   2     1005.26      898.69     25.33 o 
  -2  17   2      606.50      596.62     21.41 o 
  -1  17   2        9.17       28.88      9.92 o 
   0  17   2      437.40      433.67     19.12 o 
   1  17   2      567.22      581.33     23.62 o 
   2  17   2      312.43      316.44     34.55 o 
   3  17   2     1982.01     1900.91    111.47 o 
   4  17   2       15.70       17.80     19.13 o 
   5  17   2        1.29       -0.97     19.04 o 
   6  17   2       16.49       23.59     24.45 o 
   7  17   2       81.36       74.22     32.57 o 
   8  17   2      119.77      186.18     51.86 o 
  -8  18   2        4.06      -54.84     50.30 o 
  -7  18   2       33.59      -15.34     28.75 o 
  -6  18   2       31.93       70.27     28.45 o 
  -5  18   2      191.00      171.67     29.88 o 
  -4  18   2        7.11      -12.76     17.41 o 
  -3  18   2       29.66       52.09     15.37 o 
  -2  18   2       18.06       29.51     19.84 o 
  -1  18   2      470.58      479.80     19.44 o 
   0  18   2       25.13       31.21      9.47 o 
   1  18   2     1185.26     1211.61     30.96 o 
   2  18   2      280.74      263.95     21.44 o 
   3  18   2       46.32       50.91     18.55 o 
   4  18   2       44.72       42.91     19.95 o 
   5  18   2      129.87      111.53     22.96 o 
   6  18   2       81.56       51.32     29.54 o 
   7  18   2       15.43       16.19     32.76 o 
  -7  19   2        9.60       20.92     30.12 o 
  -6  19   2       52.48      120.95     30.91 o 
  -5  19   2      711.17      690.25     90.37 o 
  -4  19   2       12.11      -13.59     18.62 o 
  -3  19   2      407.03      430.17     22.15 o 
  -2  19   2      163.10      160.85     20.39 o 
  -1  19   2      352.95      369.74     16.11 o 
   0  19   2     1625.34     1673.25     36.64 o 
   1  19   2     1018.28     1179.23     78.71 o 
   2  19   2        1.67       -2.52     17.20 o 
   3  19   2       51.83       41.76     19.34 o 
   4  19   2       88.00       98.44     34.02 o 
   5  19   2      185.18      135.88     25.14 o 
   6  19   2      130.92      196.61     41.49 o 
   7  19   2       87.93       66.68     34.99 o 
  -7  20   2        1.72       25.59     37.60 o 
  -6  20   2       70.74       61.10     29.87 o 
  -5  20   2       82.85       66.10     26.95 o 
  -4  20   2       64.53       65.35     23.62 o 
  -3  20   2       51.76       67.58     18.94 o 
  -2  20   2      640.76      668.46     43.17 o 
  -1  20   2      547.10      451.88     22.64 o 
   0  20   2      458.01      558.75     36.77 o 
   1  20   2      573.40      599.66     26.72 o 
   2  20   2      968.55      996.48     32.55 o 
   3  20   2      157.23      160.42     22.95 o 
   4  20   2      121.12      128.51     23.86 o 
   5  20   2        2.13        7.41     23.51 o 
   6  20   2      131.78      186.58     35.89 o 
   7  20   2       76.09       71.66     40.65 o 
  -7  21   2       21.26       -3.42     51.73 o 
  -6  21   2       26.38       37.57     30.61 o 
  -5  21   2      105.65      171.21     31.89 o 
  -4  21   2       14.06       51.47     21.50 o 
  -3  21   2      133.86      121.91     20.57 o 
  -2  21   2      258.38      241.19     19.95 o 
  -1  21   2      310.56      345.42     20.50 o 
   0  21   2      423.50      429.57     21.32 o 
   1  21   2      617.25      628.68     27.92 o 
   2  21   2      101.09      116.65     22.44 o 
   3  21   2      401.24      409.97     28.68 o 
   4  21   2       52.61       52.91     23.42 o 
   5  21   2      128.68      140.52     46.54 o 
   6  21   2       16.81       -0.65     31.81 o 
   7  21   2       82.17      139.12     56.92 o 
  -7  22   2       25.70       62.10     57.82 o 
  -6  22   2      101.68      144.50     35.10 o 
  -5  22   2       61.54       51.19     34.55 o 
  -4  22   2       67.15       63.88     21.56 o 
  -3  22   2       12.82       26.37     19.71 o 
  -2  22   2        4.99       -3.47     16.79 o 
  -1  22   2        6.63       -0.78     19.84 o 
   0  22   2      422.15      458.66     22.44 o 
   1  22   2        3.70       43.21     20.02 o 
   2  22   2      255.86      198.78     24.58 o 
   3  22   2      174.97      170.70     25.74 o 
   4  22   2       48.42       72.13     24.42 o 
   5  22   2      129.11      127.27     34.84 o 
   6  22   2        2.49      -23.73     33.92 o 
   7  22   2        1.83       32.80     54.71 o 
  -6  23   2        1.11      -54.16     36.11 o 
  -5  23   2      630.76      671.28    133.28 o 
  -4  23   2      305.58      314.64     28.45 o 
  -3  23   2      400.15      395.65     27.42 o 
  -2  23   2        0.38      -27.30     18.20 o 
  -1  23   2      988.97     1039.31     35.65 o 
   0  23   2       31.07       36.54     17.02 o 
   1  23   2      390.68      507.63     39.37 o 
   2  23   2        0.89      -31.69     21.13 o 
   3  23   2      314.45      315.59     35.51 o 
   4  23   2       30.70       68.44     26.02 o 
   5  23   2      143.14      223.08     38.76 o 
   6  23   2      130.25       28.34     36.48 o 
  -6  24   2       98.54       69.53     35.18 o 
  -5  24   2        4.41       21.23     31.44 o 
  -4  24   2      359.97      378.67     86.04 o 
  -3  24   2       18.93       23.00     21.45 o 
  -2  24   2      567.18      571.28     40.21 o 
  -1  24   2       69.20      123.43     23.31 o 
   0  24   2      270.96      300.69     27.93 o 
   1  24   2       30.58       31.63     30.95 o 
   2  24   2      108.04      106.12     24.98 o 
   3  24   2       56.14       64.78     26.34 o 
   4  24   2      180.68      191.94     29.10 o 
   5  24   2       62.58       60.56     35.12 o 
   6  24   2       73.33      120.88     40.11 o 
  -6  25   2       35.31        5.27     40.13 o 
  -5  25   2       36.40      -11.75     32.49 o 
  -4  25   2        4.23       -9.70     23.48 o 
  -3  25   2       16.48        4.90     29.19 o 
  -2  25   2        5.14       43.00     28.40 o 
  -1  25   2        2.01      -58.01     54.97 o 
   0  25   2      145.54      184.48     26.62 o 
   1  25   2      175.29      233.12     35.86 o 
   2  25   2       31.74       36.01     24.59 o 
   3  25   2       30.10       30.02     38.34 o 
   4  25   2        5.13      -18.00     33.43 o 
   5  25   2       43.61       74.42     37.23 o 
   6  25   2        2.71       36.69     54.71 o 
  -6  26   2      120.47      137.82     65.47 o 
  -5  26   2        0.28      -13.65     33.55 o 
  -4  26   2       59.78       59.86     25.70 o 
  -3  26   2        1.32        5.37     23.50 o 
  -2  26   2      168.98      232.80     36.76 o 
  -1  26   2        5.94      -37.98     25.95 o 
   0  26   2      896.82      986.16     51.05 o 
   1  26   2      170.36      185.45     35.72 o 
   2  26   2       94.70      141.65     39.34 o 
   3  26   2        0.86      -15.72     26.74 o 
   4  26   2      186.86      262.24     39.79 o 
   5  26   2       43.00       57.49     37.61 o 
  -5  27   2      153.64      122.63     91.21 o 
  -4  27   2      164.33      112.54     27.54 o 
  -3  27   2      118.62      156.20     44.73 o 
  -2  27   2       24.92      -24.06     33.45 o 
  -1  27   2      316.45      325.36     36.13 o 
   0  27   2       35.47       85.66     26.93 o 
   1  27   2       69.79      101.75     34.89 o 
   2  27   2      106.56      117.58     35.84 o 
   3  27   2      123.89      142.54     35.13 o 
   4  27   2        3.44      -10.47     35.99 o 
   5  27   2      148.97      149.01     73.32 o 
  -5  28   2        7.21       33.32     37.73 o 
  -4  28   2        2.37      -29.23     42.56 o 
  -3  28   2       13.70       32.07     32.24 o 
  -2  28   2        8.11       32.34     39.09 o 
  -1  28   2        5.62      -41.89     27.93 o 
   0  28   2        0.64      -34.57     28.57 o 
   1  28   2        9.69       14.96     32.61 o 
   2  28   2       29.64       45.44     35.24 o 
   3  28   2        0.45        0.09     28.15 o 
   4  28   2        1.95      -43.44     37.78 o 
   5  28   2        5.74      -12.06     55.49 o 
  -4  29   2        3.59        5.87     36.02 o 
  -3  29   2       63.93       21.97     34.49 o 
  -2  29   2       95.08       46.87     33.09 o 
  -1  29   2      163.15      212.45     61.07 o 
   0  29   2       37.02       50.76     33.73 o 
   1  29   2      262.89      269.46     40.29 o 
   2  29   2        6.42       18.41     35.98 o 
   3  29   2       76.53       96.69     40.48 o 
   4  29   2        6.60      -12.03     39.80 o 
  -4  30   2       51.04       50.75     37.86 o 
  -3  30   2       10.86      -23.29     35.72 o 
  -2  30   2      109.55       82.00     50.17 o 
  -1  30   2        0.42       -6.21     36.76 o 
   0  30   2       82.51       85.57     44.99 o 
   1  30   2      147.76      187.73     49.79 o 
   2  30   2       21.98       51.49     58.41 o 
   3  30   2       43.08       48.36     63.27 o 
   4  30   2      130.79      130.08     44.44 o 
  -3  31   2       23.32       42.71     36.89 o 
  -2  31   2        1.61        8.41     33.77 o 
  -1  31   2       47.01       31.54     42.27 o 
   0  31   2       18.09      -18.54     42.40 o 
   1  31   2        0.43      -19.45     43.04 o 
   2  31   2        6.91       16.50     45.25 o 
   3  31   2       19.58       43.17     66.12 o 
  -2  32   2       25.38      -26.94     33.94 o 
  -1  32   2       21.80      -44.09     33.24 o 
   0  32   2       19.66      -59.70     39.80 o 
   1  32   2       18.71       49.79     48.23 o 
   2  32   2       56.49       77.66     66.90 o 
  -1  33   2        1.64       11.80     45.38 o 
   0  33   2        1.02      -62.43     41.62 o 
   1  33   2        5.98       27.36     45.25 o 
  -9   1   3        3.06       -6.37     33.09 o 
  -8   1   3       73.54       77.51     33.17 o 
  -7   1   3      205.55      235.39     34.47 o 
  -6   1   3       59.23      118.73     41.23 o 
  -5   1   3       39.00       23.57     10.52 o 
  -4   1   3     1870.76     1668.47     26.57 o 
  -3   1   3       52.07       60.34      6.88 o 
  -2   1   3      425.68      417.83      9.56 o 
  -1   1   3      488.92      530.95     13.60 o 
   0   1   3        7.29        8.32      5.79 o 
   1   1   3     1086.89     1307.76     20.66 o 
   2   1   3     4983.23     5067.69     54.31 o 
   3   1   3       25.57       81.15     12.55 o 
   4   1   3     2556.65     2464.74     38.40 o 
   5   1   3      114.12      134.25     13.13 o 
   6   1   3       60.50       54.30     15.92 o 
   7   1   3      224.00      257.22     28.69 o 
   8   1   3      276.85      292.83     32.40 o 
   9   1   3      155.58      148.92     31.52 o 
  -9   2   3      136.07      200.05     55.23 o 
  -8   2   3       20.37       14.06     31.81 o 
  -7   2   3      888.80      768.84     57.24 o 
  -6   2   3     1103.54      993.07     31.60 o 
  -5   2   3      824.43      803.94     32.63 o 
  -4   2   3      225.17      274.36     13.40 o 
  -3   2   3     8463.43     8456.81     73.13 o 
  -2   2   3     2020.34     2194.19     28.86 o 
  -1   2   3      644.20      706.17     15.14 o 
   0   2   3       70.99       59.92      8.48 o 
   1   2   3     8125.81     8447.46     95.59 o 
   2   2   3     5023.72     5331.33     63.24 o 
   3   2   3     6569.29     6472.75     68.04 o 
   4   2   3      397.31      512.07     16.82 o 
   5   2   3     1376.84     1373.63     26.74 o 
   6   2   3        6.30       -4.50     14.25 o 
   7   2   3       61.33       68.17     46.93 o 
   8   2   3       71.56       63.31     26.25 o 
   9   2   3       69.00       85.42     29.98 o 
  -9   3   3        9.92       38.64     51.21 o 
  -8   3   3      204.87      210.14     70.85 o 
  -7   3   3      738.06      732.78     45.25 o 
  -6   3   3      107.66      145.77     21.92 o 
  -5   3   3       16.69       55.04     14.97 o 
  -4   3   3     1649.84     1650.57     26.35 o 
  -3   3   3     1615.13     1610.28     21.62 o 
  -2   3   3       50.12       53.29      8.09 o 
  -1   3   3     4785.18     4883.61     60.13 o 
   0   3   3      285.31      232.88     16.37 o 
   1   3   3     5450.68     5590.57     76.96 o 
   2   3   3     1458.66     1423.05     22.29 o 
   3   3   3     1257.94     1426.57     23.80 o 
   4   3   3      163.15      224.39     12.60 o 
   5   3   3      396.16      436.93     21.13 o 
   6   3   3        5.82       14.53     18.67 o 
   7   3   3       78.46       91.34     26.71 o 
   8   3   3       80.22       99.97     27.38 o 
   9   3   3       41.16       52.87     28.18 o 
  -9   4   3       83.94      166.34     56.14 o 
  -8   4   3        0.65       -4.01     30.21 o 
  -7   4   3      154.95      222.26     34.24 o 
  -6   4   3      448.58      522.57     27.03 o 
  -5   4   3     2619.66     2480.05     45.06 o 
  -4   4   3      561.59      526.78     22.99 o 
  -3   4   3     2670.12     2727.13     30.19 o 
  -2   4   3     4128.51     4028.89     45.87 o 
  -1   4   3       49.83       42.54      7.84 o 
   0   4   3     1873.88     1964.76     26.11 o 
   1   4   3       17.01       31.21      6.42 o 
   2   4   3     1133.17     1123.10     26.20 o 
   3   4   3     2925.41     2902.90     49.59 o 
   4   4   3      404.92      361.51     14.66 o 
   5   4   3       56.02       93.02     15.24 o 
   6   4   3        7.81       19.39     15.79 o 
   7   4   3        2.66       13.41     18.30 o 
   8   4   3        5.36      -17.53     23.20 o 
   9   4   3      194.59      193.93     32.97 o 
  -9   5   3      185.28      132.89     56.92 o 
  -8   5   3      577.17      630.90     45.84 o 
  -7   5   3      108.61      112.71     22.66 o 
  -6   5   3      115.17      126.87     20.60 o 
  -5   5   3        5.44       30.72     15.55 o 
  -4   5   3     1520.75     1410.97     27.08 o 
  -3   5   3     4352.47     4323.33     48.29 o 
  -2   5   3     8915.24     8775.14     87.01 o 
  -1   5   3     2192.55     2164.82     29.57 o 
   0   5   3     1323.91     1106.37     18.56 o 
   1   5   3     3011.06     3078.01     44.93 o 
   2   5   3      609.49      521.49     16.22 o 
   3   5   3     4714.37     4592.59     59.14 o 
   4   5   3     2182.21     2234.90     49.72 o 
   5   5   3      463.90      491.87     28.54 o 
   6   5   3      563.78      566.47     26.95 o 
   7   5   3      299.99      280.95     24.29 o 
   8   5   3      147.97      150.12     28.50 o 
   9   5   3      187.78      172.90     32.52 o 
  -9   6   3      209.49      294.83     63.92 o 
  -8   6   3      121.48      169.45     51.47 o 
  -7   6   3       84.72      125.18     23.70 o 
  -6   6   3      467.41      538.09     28.27 o 
  -5   6   3     1449.42     1366.33     36.35 o 
  -4   6   3      127.22      162.30     17.74 o 
  -3   6   3     3402.29     3398.75     43.18 o 
  -2   6   3     3266.98     3226.20     40.07 o 
  -1   6   3       10.90       20.97      7.91 o 
   0   6   3     2243.16     1933.76     26.03 o 
   1   6   3    11111.27    10681.77    257.55 o 
   2   6   3      134.07      129.14      9.94 o 
   3   6   3      924.92      998.58     22.49 o 
   4   6   3      632.42      643.20     29.88 o 
   5   6   3        9.41       25.55     19.18 o 
   6   6   3      897.72      821.07     38.09 o 
   7   6   3      171.78      156.85     22.35 o 
   8   6   3       14.14       73.64     63.33 o 
   9   6   3       74.72       89.49     45.18 o 
  -8   7   3      327.95      321.92     58.99 o 
  -7   7   3       17.56       34.60     23.22 o 
  -6   7   3       57.51       58.80     19.91 o 
  -5   7   3     2775.39     2537.57     86.62 o 
  -4   7   3      577.45      589.42     20.94 o 
  -3   7   3     1445.52     1378.87     26.00 o 
  -2   7   3      118.87      147.77     11.33 o 
  -1   7   3       29.48       50.95      8.74 o 
   0   7   3      147.55      157.24     11.88 o 
   1   7   3     3520.76     3191.66    135.48 o 
   2   7   3     2744.11     2527.38    136.46 o 
   3   7   3      881.62      918.29     32.07 o 
   4   7   3      206.85      233.82     22.30 o 
   5   7   3       58.79      113.46     40.58 o 
   6   7   3       10.30       19.35     21.70 o 
   7   7   3      782.83      787.71     44.00 o 
   8   7   3       98.93      135.00     25.45 o 
  -8   8   3      153.89      157.01     54.71 o 
  -7   8   3     1160.82     1037.64     37.80 o 
  -6   8   3      235.10      300.23     31.59 o 
  -5   8   3     1381.26     1411.82     36.60 o 
  -4   8   3     7403.84     7099.08     78.08 o 
  -3   8   3     2928.81     2856.48     39.87 o 
  -2   8   3     1411.18     1318.68     24.49 o 
  -1   8   3    16700.56    15779.58    235.90 o 
   0   8   3      456.95      335.13     15.65 o 
   1   8   3     2697.98     2461.31     91.74 o 
   2   8   3     2312.68     2266.35     48.81 o 
   3   8   3     1830.53     1889.25     45.70 o 
   4   8   3     2815.09     2719.76     70.21 o 
   5   8   3     2186.64     2089.70     53.03 o 
   6   8   3      265.32      298.60     29.44 o 
   7   8   3       86.91      145.36     29.52 o 
   8   8   3      164.15      178.89     25.53 o 
  -8   9   3        7.03       26.28     38.25 o 
  -7   9   3      792.43      710.96     41.48 o 
  -6   9   3      657.72      695.43     32.27 o 
  -5   9   3     1449.83     1447.82     54.64 o 
  -4   9   3     2929.44     2919.28     47.16 o 
  -3   9   3      737.39      718.00     21.23 o 
  -2   9   3     1507.19     1599.59     43.02 o 
  -1   9   3     5533.01     4937.68     55.45 o 
   0   9   3     1958.97     1856.09     32.43 o 
   1   9   3     4988.41     4974.09     87.75 o 
   2   9   3     1766.10     1783.86     61.97 o 
   3   9   3      875.70      980.99     34.65 o 
   4   9   3       15.95       41.41     19.31 o 
   5   9   3      869.64      787.68     36.88 o 
   6   9   3      253.86      256.88     29.79 o 
   7   9   3      753.73      724.63     63.79 o 
   8   9   3      266.58      202.95     26.05 o 
  -8  10   3       64.82       70.42     50.43 o 
  -7  10   3       72.29      101.54     30.59 o 
  -6  10   3      839.44      768.39     34.37 o 
  -5  10   3     2374.30     2335.82     64.55 o 
  -4  10   3       46.13       48.17     13.64 o 
  -3  10   3      420.52      419.59     18.22 o 
  -2  10   3     2590.78     2508.26     53.50 o 
  -1  10   3     2099.25     2032.68     61.74 o 
   0  10   3     4186.54     3908.55     83.99 o 
   1  10   3       34.14       56.19      9.48 o 
   2  10   3     1640.25     1648.64     60.81 o 
   3  10   3     2774.22     2618.14    228.06 o 
   4  10   3      510.97      537.21     31.37 o 
   5  10   3      157.11      217.01     50.89 o 
   6  10   3       65.16       81.81     25.84 o 
   7  10   3       29.73       35.99     28.08 o 
   8  10   3       18.92       30.77     32.48 o 
  -8  11   3      435.62      527.13     61.97 o 
  -7  11   3       21.64       11.77     28.87 o 
  -6  11   3     1004.95     1003.80     36.19 o 
  -5  11   3      326.08      359.39     25.25 o 
  -4  11   3        1.31       18.82     13.21 o 
  -3  11   3     6548.72     6200.10     95.68 o 
  -2  11   3     5562.77     4902.58     69.52 o 
  -1  11   3     1857.43     1458.00     44.80 o 
   0  11   3     6123.13     6088.76    135.13 o 
   1  11   3     3706.88     3436.94     48.43 o 
   2  11   3      479.31      466.68     28.23 o 
   3  11   3     2887.23     2661.16     75.33 o 
   4  11   3     2265.47     2165.70    119.34 o 
   5  11   3     1529.62     1436.26     58.08 o 
   6  11   3      574.41      569.07     44.15 o 
   7  11   3       48.38       83.55     29.95 o 
   8  11   3       10.40        5.92     31.58 o 
  -8  12   3       13.12      -22.33     32.41 o 
  -7  12   3        3.96        8.23     39.54 o 
  -6  12   3      637.94      662.68     32.72 o 
  -5  12   3     2732.93     2668.57    139.75 o 
  -4  12   3      739.78      836.83     27.73 o 
  -3  12   3       69.99       99.86     14.29 o 
  -2  12   3       31.49       30.12     11.72 o 
  -1  12   3     1246.32     1174.35     24.38 o 
   0  12   3     3530.90     3238.46     42.11 o 
   1  12   3     7599.77     7323.93    218.72 o 
   2  12   3      166.67      174.01     21.67 o 
   3  12   3     1070.22     1028.17     77.92 o 
   4  12   3       57.02       62.40     22.24 o 
   5  12   3       67.58       48.40     32.22 o 
   6  12   3     1547.38     1422.45     96.40 o 
   7  12   3      271.21      318.44     37.36 o 
   8  12   3        7.53       17.35     31.90 o 
  -8  13   3       76.67       41.80     34.56 o 
  -7  13   3      175.87      164.53     40.26 o 
  -6  13   3        1.72       30.17     26.74 o 
  -5  13   3      373.93      514.68     31.87 o 
  -4  13   3      880.41      802.64     31.26 o 
  -3  13   3     2486.08     2446.63     70.59 o 
  -2  13   3      421.16      432.88     18.72 o 
  -1  13   3     1593.67     1459.92     45.75 o 
   0  13   3     1505.23     1520.91     45.40 o 
   1  13   3     2831.98     2466.56     77.14 o 
   2  13   3     3027.42     2698.55     86.61 o 
   3  13   3       79.00       74.38     22.37 o 
   4  13   3      243.21      223.36     27.28 o 
   5  13   3      165.59      140.55     27.39 o 
   6  13   3      159.33      172.91     68.46 o 
   7  13   3      251.44      329.07     38.04 o 
   8  13   3       22.84       23.91     54.65 o 
  -8  14   3       86.69       69.23     49.53 o 
  -7  14   3     1189.72     1212.90    120.70 o 
  -6  14   3      100.34       88.29     29.38 o 
  -5  14   3        5.57       20.20     16.74 o 
  -4  14   3      471.38      497.82     22.91 o 
  -3  14   3      151.82      171.42     16.57 o 
  -2  14   3     1577.93     1485.59     45.94 o 
  -1  14   3     4738.66     4384.33    136.31 o 
   0  14   3        5.20       15.92     11.73 o 
   1  14   3       59.55       96.68     22.44 o 
   2  14   3      687.38      646.12     34.73 o 
   3  14   3      349.35      308.03     50.11 o 
   4  14   3     1406.71     1252.64     45.65 o 
   5  14   3     1061.04     1033.62     75.59 o 
   6  14   3       35.25       37.35     27.67 o 
   7  14   3       42.14       37.81     40.84 o 
   8  14   3       23.48       36.17     51.73 o 
  -8  15   3       13.43        9.59     51.34 o 
  -7  15   3      116.05      113.57     48.36 o 
  -6  15   3      654.18      641.41    107.29 o 
  -5  15   3      172.62      198.83     20.65 o 
  -4  15   3     1017.58     1014.95     58.74 o 
  -3  15   3      971.58      856.52     31.83 o 
  -2  15   3        0.43       11.82     12.51 o 
  -1  15   3     1133.27     1038.84     25.32 o 
   0  15   3      546.95      504.11     15.20 o 
   1  15   3     2847.13     2820.11     63.43 o 
   2  15   3     1123.83     1034.79     41.07 o 
   3  15   3      155.38      196.15     32.74 o 
   4  15   3       63.23       42.61     25.30 o 
   5  15   3      111.32      118.91     28.51 o 
   6  15   3      136.74      103.63     31.05 o 
   7  15   3      124.96       97.61     33.30 o 
   8  15   3      228.12      223.21     96.07 o 
  -8  16   3       30.07       36.95     55.62 o 
  -7  16   3      463.62      452.14    106.25 o 
  -6  16   3      686.92      757.85     78.31 o 
  -5  16   3      186.78      239.15     32.22 o 
  -4  16   3       29.65       21.88     16.64 o 
  -3  16   3      206.84      249.18     26.37 o 
  -2  16   3      286.84      336.75     19.33 o 
  -1  16   3     3494.88     3236.59     75.67 o 
   0  16   3      436.84      453.98     21.53 o 
   1  16   3       45.93       53.60     14.71 o 
   2  16   3       75.17       95.28     31.96 o 
   3  16   3      154.03      178.43     28.08 o 
   4  16   3      371.16      356.47     33.33 o 
   5  16   3      844.53      877.59    104.69 o 
   6  16   3       53.24       80.40     31.10 o 
   7  16   3       20.25       32.88     28.19 o 
   8  16   3       14.16       19.06     43.82 o 
  -7  17   3       14.60       21.42     27.22 o 
  -6  17   3       47.88       59.11     61.97 o 
  -5  17   3       44.09       53.95     21.91 o 
  -4  17   3      530.27      539.29     31.67 o 
  -3  17   3     1221.33     1099.27     52.87 o 
  -2  17   3     1699.17     1542.35     38.80 o 
  -1  17   3      212.50      266.48     23.37 o 
   0  17   3      419.27      469.18     19.54 o 
   1  17   3      945.67     1011.52     29.45 o 
   2  17   3      214.11      217.62     20.39 o 
   3  17   3     1019.18      821.34     57.56 o 
   4  17   3       23.84      -25.10     50.11 o 
   5  17   3       16.29       53.54     28.51 o 
   6  17   3      461.13      452.74     32.07 o 
   7  17   3       15.68        7.14     26.32 o 
  -7  18   3        4.21      -15.94     28.07 o 
  -6  18   3      407.36      345.53     48.36 o 
  -5  18   3      869.36      782.96     47.12 o 
  -4  18   3        3.48       10.80     16.91 o 
  -3  18   3       34.80       51.76     17.11 o 
  -2  18   3       31.99       45.72     15.21 o 
  -1  18   3      142.12      157.02     24.00 o 
   0  18   3     1493.92     1320.06     36.80 o 
   1  18   3     3048.67     2949.19     53.32 o 
   2  18   3       55.64       54.41     18.65 o 
   3  18   3      822.68      831.60     40.83 o 
   4  18   3       38.50       67.31     21.42 o 
   5  18   3       14.55        6.79     21.64 o 
   6  18   3      342.13      359.43     31.22 o 
   7  18   3      275.10      306.52     55.68 o 
  -7  19   3       38.54        5.37     29.52 o 
  -6  19   3      270.74      295.74     39.15 o 
  -5  19   3        5.26       57.43     22.37 o 
  -4  19   3      433.45      444.19     54.15 o 
  -3  19   3      910.83      882.94     32.31 o 
  -2  19   3     1112.92     1029.67     28.16 o 
  -1  19   3       27.23       12.56     14.59 o 
   0  19   3     1246.64     1284.99     78.47 o 
   1  19   3       19.65       28.64     17.10 o 
   2  19   3      233.55      262.27     23.40 o 
   3  19   3      790.95      725.54     55.62 o 
   4  19   3      549.50      490.05     38.50 o 
   5  19   3       60.77       43.57     23.52 o 
   6  19   3      340.14      344.02     32.35 o 
   7  19   3        0.38       36.17     34.94 o 
  -7  20   3       89.03      112.00     33.19 o 
  -6  20   3      261.11      237.40     34.23 o 
  -5  20   3      573.06      539.25     50.19 o 
  -4  20   3        8.22       55.88     20.63 o 
  -3  20   3       25.41       15.61     17.35 o 
  -2  20   3     1088.72     1000.90     38.79 o 
  -1  20   3      331.28      395.50     27.81 o 
   0  20   3     2313.86     2176.32     47.99 o 
   1  20   3       18.16        3.67     18.20 o 
   2  20   3      225.15      291.23     25.15 o 
   3  20   3        0.84       23.25     21.75 o 
   4  20   3      471.82      458.20     50.24 o 
   5  20   3       88.55       79.71     32.88 o 
   6  20   3      119.62      103.01     37.02 o 
   7  20   3       15.31       80.12     49.53 o 
  -7  21   3      134.12      157.14     59.12 o 
  -6  21   3       26.04       35.44     36.37 o 
  -5  21   3      112.71      143.73     25.96 o 
  -4  21   3      784.21      727.08     57.54 o 
  -3  21   3      183.20      150.07     20.64 o 
  -2  21   3       53.36       88.85     18.06 o 
  -1  21   3      883.81      834.15     34.36 o 
   0  21   3       12.92       25.90     21.95 o 
   1  21   3       22.32       51.73     29.89 o 
   2  21   3     1803.61     1852.23     43.65 o 
   3  21   3       25.39       29.75     22.32 o 
   4  21   3       23.64       23.17     23.74 o 
   5  21   3       40.24       45.63     25.37 o 
   6  21   3       60.01       44.99     28.21 o 
   7  21   3       89.99      100.61     52.77 o 
  -6  22   3       17.04       19.97     33.06 o 
  -5  22   3        8.05       29.70     24.45 o 
  -4  22   3      215.49      249.42     45.10 o 
  -3  22   3      308.92      296.93     33.35 o 
  -2  22   3     1143.17     1084.55     52.29 o 
  -1  22   3     1343.29     1424.90    121.25 o 
   0  22   3       49.47       34.82     36.81 o 
   1  22   3       45.46       33.98     30.34 o 
   2  22   3       72.36       68.54     23.57 o 
   3  22   3      163.12      162.59     26.63 o 
   4  22   3      828.56      879.44    103.85 o 
   5  22   3      249.64      295.69     32.16 o 
   6  22   3        6.13        4.03     35.02 o 
  -6  23   3       31.09       48.71     51.73 o 
  -5  23   3      325.40      372.20     52.10 o 
  -4  23   3      225.90      250.55     28.68 o 
  -3  23   3      259.34      267.64     26.41 o 
  -2  23   3       46.36       73.02     24.34 o 
  -1  23   3      188.44      196.92     26.83 o 
   0  23   3      176.62      223.45     27.97 o 
   1  23   3      421.53      568.74     88.23 o 
   2  23   3     1064.54     1044.63     37.57 o 
   3  23   3        2.13      -25.48     24.63 o 
   4  23   3        0.90       55.88     29.03 o 
   5  23   3        0.26       11.52     27.52 o 
   6  23   3       23.76        2.52     37.38 o 
  -6  24   3      161.51      106.92     36.72 o 
  -5  24   3      172.44      192.01     28.37 o 
  -4  24   3       12.23      -31.67     22.93 o 
  -3  24   3      376.36      402.42     56.99 o 
  -2  24   3       34.49       27.00     25.17 o 
  -1  24   3        3.44      -15.75     22.33 o 
   0  24   3      156.47      172.34     27.05 o 
   1  24   3      819.54      791.20     47.43 o 
   2  24   3        0.71       -5.91     24.09 o 
   3  24   3       93.74      141.40     29.26 o 
   4  24   3        2.35        4.67     26.53 o 
   5  24   3        8.48        9.79     28.75 o 
   6  24   3       92.42       71.44     53.68 o 
  -6  25   3        7.47      -20.48     57.31 o 
  -5  25   3        0.09       39.80     27.59 o 
  -4  25   3        2.43      -25.32     23.72 o 
  -3  25   3      551.10      559.49    128.55 o 
  -2  25   3      915.11      735.15     60.35 o 
  -1  25   3      181.51      222.54     29.04 o 
   0  25   3      323.26      308.58     32.39 o 
   1  25   3        2.26        2.93     32.93 o 
   2  25   3        2.22      -16.37     33.05 o 
   3  25   3      651.00      749.20     50.16 o 
   4  25   3      101.93      196.51     53.32 o 
   5  25   3       73.89       45.45     30.09 o 
  -5  26   3       70.75       66.53     27.53 o 
  -4  26   3        0.24      -34.88     23.25 o 
  -3  26   3      202.78      263.80     40.32 o 
  -2  26   3       20.63       84.13     32.23 o 
  -1  26   3       80.75       75.53     27.54 o 
   0  26   3      310.12      329.61     56.76 o 
   1  26   3       35.54       55.28     45.90 o 
   2  26   3       53.02        8.23     34.14 o 
   3  26   3       18.77       95.64     29.33 o 
   4  26   3        7.23       25.82     29.40 o 
   5  26   3       56.59       29.47     38.81 o 
  -5  27   3       48.21       94.77     38.41 o 
  -4  27   3      261.21      345.72    104.30 o 
  -3  27   3        0.83       29.96     77.34 o 
  -2  27   3       11.44      -40.42     30.86 o 
  -1  27   3      116.45      130.98     34.38 o 
   0  27   3       23.51       51.78     59.49 o 
   1  27   3      298.82      384.72    110.33 o 
   2  27   3      235.68      291.89     58.28 o 
   3  27   3        0.59       55.15     29.44 o 
   4  27   3       17.93       10.21     30.55 o 
   5  27   3       41.13       39.54     53.29 o 
  -4  28   3       74.78       40.41     37.77 o 
  -3  28   3      190.51      156.83     37.90 o 
  -2  28   3      450.43      424.39     43.08 o 
  -1  28   3      203.79      258.99     38.09 o 
   0  28   3        0.59       -4.79     29.26 o 
   1  28   3       38.33       38.68     37.36 o 
   2  28   3      120.60      175.82     45.51 o 
   3  28   3       48.37       23.18     40.31 o 
   4  28   3      182.95      224.04     38.29 o 
  -4  29   3      135.79      137.71     61.91 o 
  -3  29   3       18.62       30.37     40.65 o 
  -2  29   3        3.15       -5.04     44.86 o 
  -1  29   3       25.14        9.69     33.64 o 
   0  29   3       12.91       47.09     35.87 o 
   1  29   3       21.04       97.85     39.16 o 
   2  29   3      257.87      240.65     44.52 o 
   3  29   3        0.11      -44.78     37.03 o 
   4  29   3        0.39      -19.84     50.43 o 
  -3  30   3        1.05       27.22     35.83 o 
  -2  30   3        7.35      -13.62     34.19 o 
  -1  30   3        1.45       37.50     84.86 o 
   0  30   3      125.31       85.51     37.19 o 
   1  30   3       39.61        3.02     37.22 o 
   2  30   3        6.53      -21.58     37.95 o 
   3  30   3       12.70        8.81     42.15 o 
  -3  31   3       73.01       50.26     39.49 o 
  -2  31   3       19.57      -34.31     35.00 o 
  -1  31   3        1.29       12.72     44.73 o 
   0  31   3       54.69       16.85     46.41 o 
   1  31   3       13.53      -19.82     37.05 o 
   2  31   3        1.14      -26.65     38.70 o 
   3  31   3       35.20      100.21     43.84 o 
  -2  32   3        0.95      -35.29     36.55 o 
  -1  32   3       23.11      -15.90     42.07 o 
   0  32   3       23.17      -10.24     46.54 o 
   1  32   3       33.86       73.38     55.10 o 
   2  32   3        6.87       70.45     40.94 o 
  -8   0   4      163.56      133.67     54.97 o 
  -7   0   4     2586.44     2295.72     98.66 o 
  -6   0   4     3996.43     3712.54    117.72 o 
  -5   0   4       68.54       50.30     36.30 o 
  -4   0   4     2299.29     2269.18     47.57 o 
  -3   0   4     1082.92     1094.73     23.87 o 
  -2   0   4     1430.29     1330.51     33.20 o 
  -1   0   4     8039.74     7984.55    163.94 o 
   0   0   4    17977.27    18256.57    367.88 o 
   1   0   4    15150.27    14529.18    225.20 o 
   2   0   4      247.85      316.15     58.67 o 
   3   0   4      712.08      684.64     28.32 o 
   4   0   4      866.93      896.43     32.26 o 
   5   0   4     5560.32     5437.41     92.54 o 
   6   0   4     2415.74     2421.61     87.38 o 
   7   0   4      443.84      510.82     52.12 o 
   8   0   4      745.97      773.62     61.20 o 
  -8   1   4      233.38      218.04     40.75 o 
  -7   1   4       30.70       92.25     34.15 o 
  -6   1   4       55.22      144.16     31.26 o 
  -5   1   4        9.02       11.13     15.90 o 
  -4   1   4     3629.02     3614.61     44.86 o 
  -3   1   4     4329.65     4083.46     41.53 o 
  -2   1   4     4048.39     4297.76     75.94 o 
  -1   1   4      256.56      251.96     12.87 o 
   0   1   4      547.07      684.80     31.70 o 
   1   1   4     2315.11     2585.22     34.66 o 
   2   1   4    15142.26    15513.42    148.12 o 
   3   1   4     2386.00     2392.49     34.90 o 
   4   1   4      118.32      147.78     15.01 o 
   5   1   4     1025.28     1091.53     31.41 o 
   6   1   4       70.63       89.94     29.75 o 
   7   1   4      155.12      139.79     27.62 o 
   8   1   4      363.16      429.52     83.75 o 
  -8   2   4      316.38      376.81     84.53 o 
  -7   2   4      649.12      773.91     49.23 o 
  -6   2   4      819.78      870.15     51.93 o 
  -5   2   4     1491.88     1603.71     38.24 o 
  -4   2   4     1823.19     1883.95     36.02 o 
  -3   2   4      631.21      697.01     16.41 o 
  -2   2   4     7099.46     7199.29     74.91 o 
  -1   2   4     1562.91     1416.59     28.81 o 
   0   2   4      937.51     1007.00     21.31 o 
   1   2   4       39.34      105.53     17.24 o 
   2   2   4     7677.58     7504.29     86.38 o 
   3   2   4      532.35      599.39     18.56 o 
   4   2   4     2269.88     2278.76     35.29 o 
   5   2   4      894.10      880.03     29.02 o 
   6   2   4      131.21      143.17     23.88 o 
   7   2   4      236.84      254.68     31.07 o 
   8   2   4       37.12       61.07     28.32 o 
  -8   3   4      606.63      624.35     50.41 o 
  -7   3   4     1931.47     1706.67     61.14 o 
  -6   3   4      650.76      710.31     43.79 o 
  -5   3   4     8206.73     7421.57     95.74 o 
  -4   3   4     1694.66     1532.69     40.05 o 
  -3   3   4      490.46      488.80     17.94 o 
  -2   3   4     4841.21     4949.98     59.53 o 
  -1   3   4     3062.40     2991.75     48.24 o 
   0   3   4     7868.27     7597.32    141.92 o 
   1   3   4    26354.93    25880.02    237.63 o 
   2   3   4     1179.58     1210.58     43.90 o 
   3   3   4     1126.43     1159.31     23.88 o 
   4   3   4      270.29      296.37     24.08 o 
   5   3   4       16.26       14.05     15.21 o 
   6   3   4     1555.04     1530.95     39.49 o 
   7   3   4      419.72      392.89     34.83 o 
   8   3   4        0.36        6.47     26.53 o 
  -8   4   4      483.67      472.39     48.17 o 
  -7   4   4      165.40      214.89     43.17 o 
  -6   4   4      370.42      441.29     27.55 o 
  -5   4   4     3629.18     3577.82     58.46 o 
  -4   4   4     1393.55     1389.21     28.31 o 
  -3   4   4     3253.72     3272.59     43.07 o 
  -2   4   4     3853.59     3724.22     45.94 o 
  -1   4   4      209.17      251.30     24.80 o 
   0   4   4      308.88      327.65     21.85 o 
   1   4   4    10924.21    11014.70    110.78 o 
   2   4   4      448.33      542.23     19.57 o 
   3   4   4     1312.53     1273.01     27.31 o 
   4   4   4     3583.78     3536.35     56.44 o 
   5   4   4        4.85       11.51     15.04 o 
   6   4   4      101.34      134.34     20.29 o 
   7   4   4      196.39      248.19     31.55 o 
   8   4   4       29.16        6.20     26.49 o 
  -8   5   4      408.82      484.31     47.93 o 
  -7   5   4       86.41      182.04     36.43 o 
  -6   5   4      146.91      198.41     24.27 o 
  -5   5   4       52.18      109.08     24.80 o 
  -4   5   4      859.48      834.47     28.03 o 
  -3   5   4     6557.68     6116.69     68.24 o 
  -2   5   4     2783.65     2714.70     37.84 o 
  -1   5   4        2.86       15.73      8.90 o 
   0   5   4      239.61      273.75     20.02 o 
   1   5   4       20.38       55.08     15.52 o 
   2   5   4     1732.73     1779.70     29.90 o 
   3   5   4     4060.33     3798.77     75.15 o 
   4   5   4      757.10      703.35     25.60 o 
   5   5   4       16.08       22.93     15.40 o 
   6   5   4      170.05      185.16     20.85 o 
   7   5   4       68.08       82.55     26.22 o 
   8   5   4      222.08      194.78     33.47 o 
  -8   6   4      159.79      196.82     41.06 o 
  -7   6   4     2157.78     1831.07     63.20 o 
  -6   6   4     1537.12     1434.69     40.42 o 
  -5   6   4       26.65       60.55     18.96 o 
  -4   6   4     1055.80     1097.22     26.69 o 
  -3   6   4       22.27       60.51     14.32 o 
  -2   6   4      132.32      137.93     12.84 o 
  -1   6   4    12010.80    11378.02    158.00 o 
   0   6   4     6499.91     6444.42     94.73 o 
   1   6   4      258.40      259.47     12.82 o 
   2   6   4     3405.93     3179.29     70.62 o 
   3   6   4        1.67       33.96     12.60 o 
   4   6   4      230.38      242.49     19.13 o 
   5   6   4     1924.26     1820.61     41.06 o 
   6   6   4     1192.68     1107.31     35.72 o 
   7   6   4      362.14      381.53     28.51 o 
   8   6   4      163.31      159.97     32.46 o 
  -8   7   4        3.68       -6.39     34.83 o 
  -7   7   4        0.51       38.90     50.30 o 
  -6   7   4      378.05      444.10     29.20 o 
  -5   7   4       46.68       42.73     18.86 o 
  -4   7   4    10994.80    10455.14    108.34 o 
  -3   7   4     2708.67     2665.32     39.73 o 
  -2   7   4      172.71      126.74     13.10 o 
  -1   7   4      996.69     1009.77     30.05 o 
   0   7   4        2.44       22.42      8.49 o 
   1   7   4     1037.69      963.61     20.34 o 
   2   7   4     7526.86     7248.48     76.37 o 
   3   7   4     1757.85     1768.47     36.31 o 
   4   7   4      318.57      321.08     24.71 o 
   5   7   4      276.73      347.60     23.19 o 
   6   7   4       79.08      115.70     20.80 o 
   7   7   4      270.33      270.88     26.77 o 
   8   7   4      148.57      164.40     31.32 o 
  -8   8   4       51.43       62.49     53.93 o 
  -7   8   4      424.06      482.77     33.33 o 
  -6   8   4     1385.25     1349.65     41.02 o 
  -5   8   4       26.60       15.91     18.98 o 
  -4   8   4       74.70      122.22     15.66 o 
  -3   8   4      387.85      417.81     18.81 o 
  -2   8   4     1083.89     1179.32     26.12 o 
  -1   8   4     2093.22     1993.53     26.65 o 
   0   8   4     4916.75     4781.98     54.65 o 
   1   8   4       16.92        9.38      8.32 o 
   2   8   4      606.10      568.72     19.57 o 
   3   8   4      154.78      194.25     22.30 o 
   4   8   4      198.56      207.60     25.50 o 
   5   8   4     1229.40     1102.03     56.46 o 
   6   8   4      212.27      228.57     23.96 o 
   7   8   4      197.00      238.91     26.09 o 
   8   8   4       39.19       31.39     27.80 o 
  -8   9   4      436.56      397.77     65.47 o 
  -7   9   4      295.05      340.97     30.79 o 
  -6   9   4      971.05     1052.17     38.05 o 
  -5   9   4      571.61      673.53     26.10 o 
  -4   9   4     1142.03     1103.72     28.40 o 
  -3   9   4      777.16      806.10     24.11 o 
  -2   9   4     7075.22     6707.04     74.44 o 
  -1   9   4      448.38      475.87     19.05 o 
   0   9   4     5722.43     5461.05     61.01 o 
   1   9   4     4291.46     4087.56    110.43 o 
   2   9   4       68.53       82.44     32.28 o 
   3   9   4      369.40      430.92     44.73 o 
   4   9   4      747.66      666.66     35.75 o 
   5   9   4      653.21      588.41     36.21 o 
   6   9   4      613.88      709.77     41.62 o 
   7   9   4      429.79      399.36     29.05 o 
   8   9   4      121.35      117.80     30.25 o 
  -8  10   4      530.15      589.26     73.51 o 
  -7  10   4        5.75       24.22     25.58 o 
  -6  10   4      748.54      722.91     35.62 o 
  -5  10   4     1578.37     1575.42     35.25 o 
  -4  10   4      198.47      181.73     17.75 o 
  -3  10   4     4060.84     3781.51     66.32 o 
  -2  10   4     4633.36     4369.91     75.78 o 
  -1  10   4     1771.51     1745.19     49.42 o 
   0  10   4      671.50      644.62     40.40 o 
   1  10   4     3965.75     3876.36     55.55 o 
   2  10   4       90.27       91.53     21.31 o 
   3  10   4     3983.76     3532.92    187.35 o 
   4  10   4      213.64      240.67     27.90 o 
   5  10   4        4.25       20.70     24.17 o 
   6  10   4       67.37       81.85     32.80 o 
   7  10   4      614.38      542.35     32.78 o 
   8  10   4       23.28        7.50     23.67 o 
  -8  11   4       85.12      119.91     36.63 o 
  -7  11   4      107.81      134.06     36.82 o 
  -6  11   4       41.32        3.86     23.66 o 
  -5  11   4       26.25       72.53     18.49 o 
  -4  11   4      385.13      416.67     21.87 o 
  -3  11   4      206.99      272.07     21.82 o 
  -2  11   4     2009.83     1905.23     45.59 o 
  -1  11   4     2776.13     2463.30     37.64 o 
   0  11   4        7.89       -7.60     12.06 o 
   1  11   4      972.35      849.09     82.08 o 
   2  11   4      256.53      249.94     26.02 o 
   3  11   4      831.80      821.75     40.13 o 
   4  11   4      958.74      847.14     54.58 o 
   5  11   4      304.21      294.43     31.72 o 
   6  11   4      324.55      362.82     36.53 o 
   7  11   4      383.49      445.53     40.73 o 
   8  11   4       17.19      -34.92     23.28 o 
  -8  12   4      150.66       86.87     49.53 o 
  -7  12   4      935.64     1083.96    108.00 o 
  -6  12   4      515.24      561.97     33.98 o 
  -5  12   4        1.76       14.06     17.64 o 
  -4  12   4      420.36      469.93     23.70 o 
  -3  12   4       32.53       33.73     14.79 o 
  -2  12   4      790.47      777.65     24.08 o 
  -1  12   4     2608.01     2417.80     80.80 o 
   0  12   4      142.40      157.87     18.53 o 
   1  12   4        1.43       -8.82     20.12 o 
   2  12   4      249.78      231.12     26.59 o 
   3  12   4       18.70       33.55     22.23 o 
   4  12   4       48.59       64.15     33.71 o 
   5  12   4      423.30      301.39     33.52 o 
   6  12   4       62.33       26.26     29.02 o 
   7  12   4       29.82       26.67     31.97 o 
   8  12   4        7.51      -24.96     23.28 o 
  -8  13   4       14.95       -4.41     48.49 o 
  -7  13   4       85.88      180.64     36.55 o 
  -6  13   4      131.60      128.30     26.51 o 
  -5  13   4        0.43      -11.63     17.49 o 
  -4  13   4     1985.51     1899.76     44.17 o 
  -3  13   4     4134.70     4088.07    143.48 o 
  -2  13   4      497.97      505.03     21.69 o 
  -1  13   4      232.43      273.92     24.33 o 
   0  13   4      965.19      867.77     26.76 o 
   1  13   4       39.33       46.15     23.03 o 
   2  13   4     2329.97     2022.04    126.99 o 
   3  13   4     2125.29     1999.66    136.00 o 
   4  13   4      886.34      801.70     41.09 o 
   5  13   4      370.52      357.87     44.60 o 
   6  13   4       12.46        5.23     29.80 o 
   7  13   4        0.68      -11.72     32.05 o 
   8  13   4       31.44       18.73     24.57 o 
  -8  14   4        9.63       -0.39     50.30 o 
  -7  14   4      328.22      363.77     42.03 o 
  -6  14   4      410.68      528.14     34.95 o 
  -5  14   4       85.39       84.25     20.56 o 
  -4  14   4     1022.14     1018.25     43.60 o 
  -3  14   4      617.66      585.86     24.40 o 
  -2  14   4      265.12      285.13     19.13 o 
  -1  14   4     1994.70     1738.67     32.72 o 
   0  14   4     2417.88     2132.43     41.13 o 
   1  14   4       38.15       46.46     24.42 o 
   2  14   4      826.35      725.00    104.82 o 
   3  14   4      419.87      412.27     37.66 o 
   4  14   4      117.75      134.84     27.41 o 
   5  14   4      627.92      559.23     58.86 o 
   6  14   4      474.19      478.49     41.03 o 
   7  14   4       26.42       32.90     33.78 o 
  -7  15   4       11.57       25.80     34.62 o 
  -6  15   4       88.04      101.87     32.68 o 
  -5  15   4      204.92      275.18     35.12 o 
  -4  15   4       94.09      107.59     19.34 o 
  -3  15   4     1537.54     1361.92     58.22 o 
  -2  15   4       11.62       14.25     14.41 o 
  -1  15   4        8.91       11.74     13.69 o 
   0  15   4     1303.05     1299.67     47.55 o 
   1  15   4      187.24      215.32     29.58 o 
   2  15   4      273.92      291.44     30.30 o 
   3  15   4      168.51      200.49     56.01 o 
   4  15   4       44.15       18.22     27.24 o 
   5  15   4       68.75       85.72     57.95 o 
   6  15   4       70.45       65.94     34.57 o 
   7  15   4       50.49       35.50     34.55 o 
  -7  16   4       23.58      -49.12     32.75 o 
  -6  16   4       33.62       73.87     41.81 o 
  -5  16   4      235.15      254.65     24.03 o 
  -4  16   4      121.19      115.46     19.88 o 
  -3  16   4      783.75      807.88     28.07 o 
  -2  16   4     2137.16     2117.40     56.96 o 
  -1  16   4      346.42      319.77     19.44 o 
   0  16   4       35.45       70.32     29.63 o 
   1  16   4      775.33      619.56     39.93 o 
   2  16   4      361.76      388.91     35.38 o 
   3  16   4     1408.87     1312.17     52.44 o 
   4  16   4      590.31      493.71     53.55 o 
   5  16   4        5.86       -7.24     28.34 o 
   6  16   4      146.04      123.88     34.78 o 
   7  16   4      104.67       98.09     36.24 o 
  -7  17   4      256.17      297.67     42.90 o 
  -6  17   4       77.14       51.26     48.68 o 
  -5  17   4      423.72      432.98     47.70 o 
  -4  17   4       49.41       64.11     19.54 o 
  -3  17   4      369.34      377.36     36.98 o 
  -2  17   4      523.94      523.10     24.84 o 
  -1  17   4      786.02      714.70     67.80 o 
   0  17   4        8.58      -27.25     26.44 o 
   1  17   4     1263.96     1260.77    120.19 o 
   2  17   4       38.33        7.82     27.51 o 
   3  17   4      211.48      246.24     47.00 o 
   4  17   4      740.06      651.36     57.18 o 
   5  17   4      288.10      291.06     37.53 o 
   6  17   4       22.98        4.29     32.28 o 
   7  17   4      171.18      150.18     38.88 o 
  -7  18   4        1.10      -65.99     51.21 o 
  -6  18   4       17.95      -11.71     31.62 o 
  -5  18   4        0.39       -4.89     22.51 o 
  -4  18   4       33.01       17.39     19.17 o 
  -3  18   4       73.74       51.97     18.30 o 
  -2  18   4       36.21       83.56     18.14 o 
  -1  18   4       37.66       29.79     15.87 o 
   0  18   4       60.04       87.35     50.69 o 
   1  18   4        2.53       11.91     29.41 o 
   2  18   4      371.15      284.26     36.69 o 
   3  18   4      115.32      108.99     31.85 o 
   4  18   4       12.21       29.17     31.12 o 
   5  18   4       26.11      -11.44     31.00 o 
   6  18   4        8.05      -12.51     32.17 o 
   7  18   4        9.73       41.68     38.41 o 
  -7  19   4       14.15       16.47     53.68 o 
  -6  19   4       47.94       26.06     50.43 o 
  -5  19   4       40.05       36.20     24.14 o 
  -4  19   4      480.55      630.41     29.98 o 
  -3  19   4      258.21      288.21     23.15 o 
  -2  19   4      152.53      134.39     19.69 o 
  -1  19   4     1536.43     1521.96     78.72 o 
   0  19   4        7.55       16.50     29.10 o 
   1  19   4        0.95      -30.75     28.39 o 
   2  19   4      122.67      153.68     78.83 o 
   3  19   4      327.62      318.97     38.42 o 
   4  19   4      238.74      305.15     38.76 o 
   5  19   4      320.04      244.14     39.03 o 
   6  19   4        8.84      -15.87     34.05 o 
   7  19   4       50.81       49.96     33.84 o 
  -6  20   4      160.54      122.89     32.65 o 
  -5  20   4       67.75       70.02     24.81 o 
  -4  20   4      148.17      173.03     29.07 o 
  -3  20   4       71.77      107.84     26.19 o 
  -2  20   4      334.85      340.85     28.86 o 
  -1  20   4      927.07      837.57     60.15 o 
   0  20   4      331.58      263.96     36.24 o 
   1  20   4      341.56      370.41     48.42 o 
   2  20   4      142.16      201.79     28.62 o 
   3  20   4      555.69      601.33     32.57 o 
   4  20   4      120.45      146.93     26.15 o 
   5  20   4      225.44      233.70     32.23 o 
   6  20   4      295.87      277.16     33.34 o 
  -6  21   4        0.43      -28.93     37.79 o 
  -5  21   4        0.05       16.31     23.91 o 
  -4  21   4       70.02       41.82     23.02 o 
  -3  21   4       21.86       41.63     20.15 o 
  -2  21   4      108.98      103.13     25.87 o 
  -1  21   4       51.73       89.65     25.18 o 
   0  21   4      299.29      237.39     35.60 o 
   1  21   4      227.83      199.74     36.51 o 
   2  21   4      543.99      602.50     30.67 o 
   3  21   4        1.68        7.14     22.68 o 
   4  21   4      111.95      150.50     28.26 o 
   5  21   4        4.00       41.62     26.45 o 
   6  21   4        6.78       16.64     29.17 o 
  -6  22   4       55.73       44.16     33.39 o 
  -5  22   4       32.75       17.66     25.25 o 
  -4  22   4        2.31        8.93     36.52 o 
  -3  22   4      302.18      354.83     25.92 o 
  -2  22   4      594.29      690.38     40.46 o 
  -1  22   4       21.24        2.79     25.38 o 
   0  22   4      713.35      629.02     45.37 o 
   1  22   4       32.03       51.47     33.20 o 
   2  22   4       31.30       35.25     35.36 o 
   3  22   4        1.71      -21.08     24.74 o 
   4  22   4      248.38      299.73     31.27 o 
   5  22   4       22.08      111.66     29.16 o 
   6  22   4        2.63       -7.88     32.20 o 
  -6  23   4       53.25      114.29     49.07 o 
  -5  23   4      141.37      158.27     37.43 o 
  -4  23   4      448.13      409.26     37.24 o 
  -3  23   4       23.24       36.71     27.68 o 
  -2  23   4      127.38      121.11     32.88 o 
  -1  23   4      527.97      484.65     34.29 o 
   0  23   4      233.36      245.04     41.29 o 
   1  23   4      113.76      147.46     37.48 o 
   2  23   4       16.81       43.09     35.76 o 
   3  23   4       86.74       90.67     29.56 o 
   4  23   4      142.18      155.48     29.48 o 
   5  23   4       13.63       10.84     28.36 o 
   6  23   4       15.34        5.79     33.91 o 
  -5  24   4       86.98       74.29     27.85 o 
  -4  24   4        2.03      -22.94     23.97 o 
  -3  24   4      135.47      106.31     47.13 o 
  -2  24   4       14.46       -8.64     26.70 o 
  -1  24   4      169.53      178.12     35.72 o 
   0  24   4       42.27       54.07     35.01 o 
   1  24   4       24.09      -10.95     50.30 o 
   2  24   4       86.99      108.63     38.97 o 
   3  24   4        0.44        5.70     25.90 o 
   4  24   4        0.76      -25.65     26.82 o 
   5  24   4       13.34       18.51     29.33 o 
  -5  25   4       12.90        1.19     29.19 o 
  -4  25   4        3.51        0.09     31.15 o 
  -3  25   4        5.16      -46.96     31.31 o 
  -2  25   4        0.56      -17.67     27.66 o 
  -1  25   4       30.68        1.22     26.20 o 
   0  25   4       25.33       46.30     42.59 o 
   1  25   4        0.49       13.24     35.84 o 
   2  25   4       48.56       68.37     38.51 o 
   3  25   4       17.67       56.45     39.40 o 
   4  25   4       24.89       53.70     30.35 o 
   5  25   4       48.96       34.50     35.20 o 
  -5  26   4      161.03      102.38     33.45 o 
  -4  26   4        7.75      -21.82     32.23 o 
  -3  26   4       51.42       53.18     36.34 o 
  -2  26   4       28.84       55.76     41.29 o 
  -1  26   4       45.56       45.95     29.36 o 
   0  26   4       50.69       46.16     61.84 o 
   1  26   4      270.23      353.12     61.78 o 
   2  26   4        9.43        3.28     38.06 o 
   3  26   4       41.11        3.91     39.15 o 
   4  26   4       59.89       51.43     43.81 o 
   5  26   4       63.02       62.22     36.69 o 
  -4  27   4       66.77       20.82     51.80 o 
  -3  27   4        2.52       17.40     70.27 o 
  -2  27   4       13.04        4.15     58.28 o 
  -1  27   4       88.88       72.27     30.59 o 
   0  27   4      171.59      187.26     73.19 o 
   1  27   4        8.97       32.67     38.45 o 
   2  27   4       34.45       34.09     38.71 o 
   3  27   4        2.93      -52.29     40.68 o 
   4  27   4       17.71      -16.19     30.79 o 
  -4  28   4        1.97      -31.08     67.42 o 
  -3  28   4       12.15       68.85     38.36 o 
  -2  28   4        2.42       -8.52     33.62 o 
  -1  28   4       32.27       60.31     36.54 o 
   0  28   4        2.60      -42.62     35.06 o 
   1  28   4        3.43      -52.05     46.09 o 
   2  28   4        0.73      -36.97     40.06 o 
   3  28   4        2.64       33.38     41.54 o 
   4  28   4        2.52       16.47     54.45 o 
  -3  29   4       30.03       74.98     38.55 o 
  -2  29   4       31.97       25.77     40.39 o 
  -1  29   4        1.47      -35.90     49.66 o 
   0  29   4       42.42       31.93     37.68 o 
   1  29   4        0.95      -31.42     37.82 o 
   2  29   4       96.30      111.94     43.53 o 
   3  29   4        3.92       -8.09     53.35 o 
  -2  30   4        1.19       18.68     38.65 o 
  -1  30   4       75.54       73.36     38.23 o 
   0  30   4       41.11       65.82     41.29 o 
   1  30   4       67.21       10.45     65.60 o 
   2  30   4        6.98       -2.06     42.21 o 
  -1  31   4       11.81       54.38     40.07 o 
   0  31   4       25.20        2.59     48.10 o 
   1  31   4        0.20       70.07     44.24 o 
  -8   1   5      172.15      145.42     43.57 o 
  -7   1   5     1048.32      921.56     54.00 o 
  -6   1   5      545.05      669.67     46.89 o 
  -5   1   5       81.92       66.92     29.83 o 
  -4   1   5     1483.31     1440.30     36.12 o 
  -3   1   5     2369.41     2270.11     57.80 o 
  -2   1   5      215.27      221.03     17.71 o 
  -1   1   5     4797.93     4444.14     54.71 o 
   0   1   5     2799.41     2495.33     36.70 o 
   1   1   5     2197.71     2291.45     34.93 o 
   2   1   5     1534.90     1504.82     29.04 o 
   3   1   5     1114.85     1083.83     26.05 o 
   4   1   5      331.49      433.27     23.80 o 
   5   1   5     1069.39     1040.62     82.26 o 
   6   1   5      274.56      297.97     32.04 o 
   7   1   5      332.39      308.45     35.38 o 
   8   1   5      101.12      142.66     56.92 o 
  -8   2   5       90.32       99.61     42.58 o 
  -7   2   5      293.65      352.11     77.79 o 
  -6   2   5     1260.16     1278.96     54.27 o 
  -5   2   5      279.42      296.56     36.07 o 
  -4   2   5      255.77      339.68     23.51 o 
  -3   2   5     1208.48     1174.71     37.24 o 
  -2   2   5     4356.37     4402.56     70.95 o 
  -1   2   5      141.20      173.74     19.13 o 
   0   2   5     2411.75     2157.30     33.85 o 
   1   2   5     4621.47     4600.70     55.15 o 
   2   2   5     3729.35     3835.15     48.98 o 
   3   2   5       23.34       64.65     21.02 o 
   4   2   5     1503.34     1333.94     35.08 o 
   5   2   5        0.34       37.86     18.01 o 
   6   2   5     1390.30     1288.33     48.39 o 
   7   2   5      142.45      123.54     30.86 o 
   8   2   5       60.79       56.82     31.60 o 
  -8   3   5       32.19       43.02     41.39 o 
  -7   3   5       84.07       49.27     37.46 o 
  -6   3   5      159.51      162.89     36.15 o 
  -5   3   5       66.76       82.75     20.99 o 
  -4   3   5        1.48       23.76     22.33 o 
  -3   3   5      517.42      535.67     20.85 o 
  -2   3   5      114.12      186.39     18.53 o 
  -1   3   5      198.31      246.43     15.19 o 
   0   3   5       54.84       56.49     12.31 o 
   1   3   5        1.76       85.51     21.07 o 
   2   3   5      335.71      392.61     17.13 o 
   3   3   5      605.35      536.68     20.39 o 
   4   3   5       75.59      164.08     18.86 o 
   5   3   5        6.42        4.88     17.33 o 
   6   3   5       15.73       44.40     24.97 o 
   7   3   5       13.70       20.69     27.31 o 
   8   3   5        0.04       -2.38     28.82 o 
  -8   4   5      208.81      302.43     55.49 o 
  -7   4   5      339.49      404.08     45.74 o 
  -6   4   5        7.63        0.51     31.86 o 
  -5   4   5      508.91      612.80     30.63 o 
  -4   4   5     1024.54     1052.77     39.91 o 
  -3   4   5        3.78        9.85     12.33 o 
  -2   4   5     3760.50     3615.76     61.32 o 
  -1   4   5     3825.62     3841.86     49.41 o 
   0   4   5     3366.91     3153.59     56.80 o 
   1   4   5     1323.98     1203.04     25.06 o 
   2   4   5       14.28       31.39     11.27 o 
   3   4   5       47.63       53.88     15.79 o 
   4   4   5     1371.15     1391.28     35.49 o 
   5   4   5       16.51       20.03     17.05 o 
   6   4   5      718.39      799.37     42.46 o 
   7   4   5       82.78       86.07     38.90 o 
   8   4   5       13.27        1.60     30.06 o 
  -8   5   5        0.57      -34.45     38.87 o 
  -7   5   5      729.64      780.21     66.38 o 
  -6   5   5      141.40      148.00     36.32 o 
  -5   5   5      245.97      336.31     28.48 o 
  -4   5   5     1952.81     1912.37     36.25 o 
  -3   5   5      789.74      762.57     23.97 o 
  -2   5   5       23.64       32.70     16.65 o 
  -1   5   5     3511.17     3437.14     45.86 o 
   0   5   5      515.57      550.95     19.05 o 
   1   5   5     1372.26     1383.82     26.46 o 
   2   5   5     1598.38     1532.54     28.60 o 
   3   5   5       83.83       67.91     18.88 o 
   4   5   5      128.62      160.88     19.29 o 
   5   5   5      242.55      275.60     23.39 o 
   6   5   5       61.14       79.17     26.97 o 
   7   5   5      366.93      434.04     39.19 o 
   8   5   5       99.43      104.42     49.72 o 
  -8   6   5      194.50      194.42     51.34 o 
  -7   6   5       20.83       -1.61     37.21 o 
  -6   6   5       64.19       37.52     33.92 o 
  -5   6   5       65.46       95.31     23.34 o 
  -4   6   5       31.10       70.90     16.00 o 
  -3   6   5      561.90      608.25     23.42 o 
  -2   6   5      512.45      527.92     21.85 o 
  -1   6   5       36.71       82.44     16.39 o 
   0   6   5     1518.50     1461.76     44.15 o 
   1   6   5        0.89        3.54     10.22 o 
   2   6   5      211.47      272.83     15.23 o 
   3   6   5        1.98       18.81     16.10 o 
   4   6   5      119.16      100.86     18.46 o 
   5   6   5      296.45      326.54     24.28 o 
   6   6   5        7.38       10.64     20.48 o 
   7   6   5        2.57      -10.03     27.11 o 
   8   6   5        1.67       24.46     51.41 o 
  -8   7   5       27.82       36.85     41.20 o 
  -7   7   5        1.14       38.10     37.63 o 
  -6   7   5      363.32      403.67     37.51 o 
  -5   7   5       62.76       95.02     28.14 o 
  -4   7   5     1367.83     1297.16     31.40 o 
  -3   7   5      329.94      349.82     20.21 o 
  -2   7   5      108.65      119.64     15.42 o 
  -1   7   5     2260.31     2034.24     57.61 o 
   0   7   5     1468.76     1374.34     47.74 o 
   1   7   5       58.23       65.63     11.22 o 
   2   7   5       13.81       32.41     14.06 o 
   3   7   5       11.21       19.24     14.69 o 
   4   7   5        4.70       23.25     16.29 o 
   5   7   5      311.80      364.76     25.70 o 
   6   7   5      201.31      175.39     24.90 o 
   7   7   5       50.98       35.28     28.45 o 
   8   7   5        1.74      -42.83     29.00 o 
  -8   8   5        1.47      -11.41     54.45 o 
  -7   8   5       21.48       41.10     37.82 o 
  -6   8   5      719.99      705.02     37.42 o 
  -5   8   5      136.92      177.02     20.32 o 
  -4   8   5      667.89      700.26     26.55 o 
  -3   8   5       80.44      105.71     16.75 o 
  -2   8   5       10.36       17.09     20.14 o 
  -1   8   5       55.00       61.48     16.64 o 
   0   8   5     3911.85     3735.58     81.98 o 
   1   8   5      857.90      848.52     21.85 o 
   2   8   5      260.26      273.34     19.27 o 
   3   8   5      283.38      324.56     26.69 o 
   4   8   5       94.36       69.10     33.71 o 
   5   8   5       68.41       57.86     19.70 o 
   6   8   5      445.97      418.64     38.08 o 
   7   8   5       66.72       52.60     29.90 o 
   8   8   5      101.81       86.79     32.13 o 
  -8   9   5      167.84      180.47     62.62 o 
  -7   9   5        0.63      -34.47     40.26 o 
  -6   9   5        7.43        9.94     24.66 o 
  -5   9   5       28.55       34.94     21.11 o 
  -4   9   5      291.01      273.21     21.34 o 
  -3   9   5     2897.78     2698.45     43.92 o 
  -2   9   5     1518.21     1468.65     31.39 o 
  -1   9   5      478.21      543.65     26.39 o 
   0   9   5      540.75      514.52     18.96 o 
   1   9   5        3.75        3.27     10.34 o 
   2   9   5      209.68      192.92     23.53 o 
   3   9   5     1703.57     1555.29     43.33 o 
   4   9   5      286.96      281.76     33.36 o 
   5   9   5       15.72        7.72     19.29 o 
   6   9   5      172.07      187.33     25.58 o 
   7   9   5       16.68       21.48     24.09 o 
   8   9   5       31.67        0.71     31.34 o 
  -7  10   5      298.21      258.08     45.18 o 
  -6  10   5      239.00      273.53     43.98 o 
  -5  10   5       29.86       40.21     20.75 o 
  -4  10   5        0.45      -12.98     16.13 o 
  -3  10   5      604.32      642.92     37.65 o 
  -2  10   5      288.70      255.63     19.02 o 
  -1  10   5     1258.17     1202.62     33.66 o 
   0  10   5      225.23      217.92     19.26 o 
   1  10   5       12.37       27.60     13.83 o 
   2  10   5      550.26      530.76     25.55 o 
   3  10   5      334.28      322.26     22.34 o 
   4  10   5      329.26      371.81     33.71 o 
   5  10   5        4.36      -16.80     19.29 o 
   6  10   5        3.74       20.45     21.19 o 
   7  10   5       17.42        3.64     25.00 o 
  -7  11   5       75.14       58.39     29.35 o 
  -6  11   5      100.73      107.37     27.58 o 
  -5  11   5     1129.15     1062.03     33.65 o 
  -4  11   5      510.70      560.67     26.89 o 
  -3  11   5       66.47       38.28     16.52 o 
  -2  11   5       21.19        9.26     15.12 o 
  -1  11   5      651.12      643.65     28.12 o 
   0  11   5        6.14       10.90     14.93 o 
   1  11   5     2507.69     2287.31    129.00 o 
   2  11   5      442.52      509.20     25.68 o 
   3  11   5       67.51       45.70     17.92 o 
   4  11   5      238.38      283.34     32.93 o 
   5  11   5      175.60      165.59     23.76 o 
   6  11   5       11.16        6.22     22.55 o 
   7  11   5      132.19      109.35     26.85 o 
  -7  12   5      300.44      186.11     33.54 o 
  -6  12   5        5.61      -17.61     25.74 o 
  -5  12   5       44.39       51.70     22.81 o 
  -4  12   5     1618.30     1686.52     90.50 o 
  -3  12   5       31.56       24.18     17.01 o 
  -2  12   5      571.74      542.88     24.32 o 
  -1  12   5     1588.12     1421.31     50.60 o 
   0  12   5       61.47       47.33     16.16 o 
   1  12   5       29.37       49.94     15.18 o 
   2  12   5     1116.26     1004.33     60.68 o 
   3  12   5      123.22      178.16     46.67 o 
   4  12   5     1230.00     1141.46     82.65 o 
   5  12   5      495.18      480.98     29.80 o 
   6  12   5       30.47       37.43     23.82 o 
   7  12   5        6.04       -6.05     24.75 o 
  -7  13   5        6.03       -1.97     33.77 o 
  -6  13   5        2.41      -37.50     26.88 o 
  -5  13   5      700.86      716.23     36.19 o 
  -4  13   5      794.50      778.56     39.02 o 
  -3  13   5       33.92       50.40     19.49 o 
  -2  13   5        4.73        1.17     15.87 o 
  -1  13   5       12.02       14.40     17.18 o 
   0  13   5       75.91       86.38     27.57 o 
   1  13   5     1681.41     1627.41     53.52 o 
   2  13   5      424.46      491.65     37.03 o 
   3  13   5       27.12       -3.96     26.36 o 
   4  13   5      128.10      141.49     58.54 o 
   5  13   5       30.13       14.57     30.02 o 
   6  13   5      121.93      150.14     26.52 o 
   7  13   5       88.31       81.37     27.67 o 
  -7  14   5       25.86       10.46     34.46 o 
  -6  14   5      831.15      828.64     42.38 o 
  -5  14   5      315.77      339.56     26.80 o 
  -4  14   5        6.92       20.40     18.90 o 
  -3  14   5      353.12      429.33     24.83 o 
  -2  14   5      482.62      458.85     23.92 o 
  -1  14   5      212.90      225.31     28.87 o 
   0  14   5      730.28      699.94     41.60 o 
   1  14   5       12.70       25.33     27.87 o 
   2  14   5      197.04      214.10     31.81 o 
   3  14   5      413.11      548.28     69.82 o 
   4  14   5        1.16      -20.39     25.38 o 
   5  14   5        6.11      -15.58     29.37 o 
   6  14   5       36.17       16.65     43.17 o 
   7  14   5       46.79       77.38     27.76 o 
  -7  15   5        5.89        5.68     36.10 o 
  -6  15   5      463.37      616.63     39.83 o 
  -5  15   5      245.48      257.58     26.49 o 
  -4  15   5       65.07       31.26     20.12 o 
  -3  15   5     1987.45     1864.90     39.76 o 
  -2  15   5     4255.22     3742.18     77.40 o 
  -1  15   5      669.93      642.95     29.19 o 
   0  15   5      737.77      802.01     44.56 o 
   1  15   5      201.30      283.12     34.64 o 
   2  15   5      151.71      129.48     37.79 o 
   3  15   5     1818.03     1569.48     77.40 o 
   4  15   5      798.95      773.90     69.17 o 
   5  15   5      325.73      288.56     99.83 o 
   6  15   5      222.07      246.16     40.67 o 
   7  15   5        4.81      -38.53     25.69 o 
  -7  16   5       19.07       28.26     51.99 o 
  -6  16   5      620.13      676.32     62.30 o 
  -5  16   5      510.55      510.02     33.40 o 
  -4  16   5      105.84      131.49     26.00 o 
  -3  16   5      745.51      781.23     60.37 o 
  -2  16   5      176.87      270.21     21.65 o 
  -1  16   5      106.17      117.10     23.45 o 
   0  16   5     1790.66     1638.56     56.45 o 
   1  16   5       19.30       36.31     30.32 o 
   2  16   5      591.78      618.82     84.86 o 
   3  16   5      383.20      392.87     38.95 o 
   4  16   5        0.65       23.20     30.42 o 
   5  16   5       11.54       62.32     33.02 o 
   6  16   5      104.75       81.10     36.06 o 
   7  16   5        0.03       46.67     51.86 o 
  -7  17   5       48.37      -11.02     52.90 o 
  -6  17   5        0.08       62.76     35.24 o 
  -5  17   5      420.82      498.22     31.08 o 
  -4  17   5      793.91      889.15     41.24 o 
  -3  17   5       41.77       19.24     19.09 o 
  -2  17   5       28.06       56.35     18.84 o 
  -1  17   5      307.78      271.09     28.17 o 
   0  17   5       11.80       32.33     30.79 o 
   1  17   5     1117.52     1116.56     51.52 o 
   2  17   5      905.89      889.12     82.78 o 
   3  17   5       36.02       84.05     38.25 o 
   4  17   5       12.95        6.12     31.39 o 
   5  17   5        1.44       13.83     32.94 o 
   6  17   5        1.13        5.59     47.06 o 
  -6  18   5        4.61        7.99     34.00 o 
  -5  18   5        5.78       14.10     23.45 o 
  -4  18   5      778.15      855.89     53.63 o 
  -3  18   5        0.11      -27.34     18.23 o 
  -2  18   5      714.27      680.71     38.34 o 
  -1  18   5     1144.45     1273.57     73.10 o 
   0  18   5      238.48      285.00     38.24 o 
   1  18   5       27.53       25.42     32.05 o 
   2  18   5     1251.43     1374.30     81.94 o 
   3  18   5       54.29      119.33     34.56 o 
   4  18   5     1039.05     1026.83     75.46 o 
   5  18   5      315.62      272.12     39.92 o 
   6  18   5       17.07      -46.07     34.79 o 
  -6  19   5       25.71      -11.40     31.94 o 
  -5  19   5      801.80      793.41     40.08 o 
  -4  19   5      171.82      250.08     26.38 o 
  -3  19   5       51.74       64.40     26.77 o 
  -2  19   5        0.71        8.65     24.78 o 
  -1  19   5      162.71      149.65     26.84 o 
   0  19   5       20.91      -13.38     31.62 o 
   1  19   5     1259.64     1289.52     56.61 o 
   2  19   5      132.77      129.18     42.01 o 
   3  19   5       13.81       -8.98     33.43 o 
   4  19   5       36.88       59.02     34.64 o 
   5  19   5       20.41       53.76     75.72 o 
   6  19   5        0.23      -53.92     35.95 o 
  -6  20   5      197.10      313.69     35.53 o 
  -5  20   5       65.29       80.25     28.07 o 
  -4  20   5        4.53       18.68     23.05 o 
  -3  20   5      322.18      466.04     45.59 o 
  -2  20   5        1.98       42.85     26.20 o 
  -1  20   5      405.75      422.10     34.10 o 
   0  20   5       36.36       26.24     33.19 o 
   1  20   5      178.73      141.72     67.55 o 
   2  20   5      166.55      256.21     40.74 o 
   3  20   5      271.51      292.95     58.54 o 
   4  20   5        1.84       60.52     35.98 o 
   5  20   5       38.33       39.93     47.84 o 
   6  20   5        0.71      -21.39     48.62 o 
  -6  21   5       25.82       53.84     39.80 o 
  -5  21   5        8.00       38.25     27.32 o 
  -4  21   5        3.80        1.89     23.03 o 
  -3  21   5     1319.52     1198.87     77.06 o 
  -2  21   5      815.94      748.84     39.54 o 
  -1  21   5      409.96      448.29     53.71 o 
   0  21   5       97.65      105.00     84.14 o 
   1  21   5       17.66       -3.79     34.23 o 
   2  21   5       15.22      -14.02     33.98 o 
   3  21   5      990.81      894.43    108.32 o 
   4  21   5       65.18       58.84     37.62 o 
   5  21   5       85.87       76.47     38.65 o 
   6  21   5       81.92      123.74     36.38 o 
  -5  22   5      101.94       76.33     38.04 o 
  -4  22   5       37.10       69.10     49.40 o 
  -3  22   5      125.60      212.77     32.65 o 
  -2  22   5        1.87       17.05     49.18 o 
  -1  22   5      137.29      142.04     36.20 o 
   0  22   5      440.15      372.52     88.42 o 
   1  22   5       83.24       21.77     35.02 o 
   2  22   5      118.09       94.77     50.56 o 
   3  22   5      210.35      229.77     33.74 o 
   4  22   5       38.20        6.29     26.19 o 
   5  22   5       82.51      105.75     30.36 o 
  -5  23   5       34.18      100.62     29.01 o 
  -4  23   5      397.17      416.46     57.50 o 
  -3  23   5       11.86       20.49     29.96 o 
  -2  23   5        0.69       39.25     29.49 o 
  -1  23   5        0.50      -11.99     28.23 o 
   0  23   5        0.89       -5.01     35.36 o 
   1  23   5      347.62      345.13     44.92 o 
   2  23   5       33.98       65.78     39.91 o 
   3  23   5       70.39       28.86     39.28 o 
   4  23   5        6.84       37.30     28.03 o 
   5  23   5        1.03        0.31     39.80 o 
  -5  24   5       21.46       28.09     47.53 o 
  -4  24   5       28.22       29.32     38.51 o 
  -3  24   5       12.45      -37.33     28.18 o 
  -2  24   5      370.09      399.85     36.66 o 
  -1  24   5      162.80      100.12     31.75 o 
   0  24   5       16.05       -1.84     35.98 o 
   1  24   5        7.28      114.95     40.38 o 
   2  24   5      115.00      119.59     41.46 o 
   3  24   5        2.87      -82.85     55.23 o 
   4  24   5       53.22       74.44     36.09 o 
   5  24   5       49.28       24.23     49.79 o 
  -4  25   5      127.64      112.68     40.80 o 
  -3  25   5        2.47      -14.51     36.49 o 
  -2  25   5        3.12       13.21     30.44 o 
  -1  25   5       90.37       66.54     37.95 o 
   0  25   5        0.06       12.30     37.24 o 
   1  25   5      154.31      132.95     40.92 o 
   2  25   5      135.05      246.34     46.63 o 
   3  25   5        9.93       27.07     42.83 o 
   4  25   5        1.60      -15.69     45.50 o 
  -4  26   5        1.03       43.52     39.44 o 
  -3  26   5        2.49       -6.85     38.25 o 
  -2  26   5      171.99      162.54     34.67 o 
  -1  26   5      121.57       90.04     39.74 o 
   0  26   5        1.30      -13.43     37.48 o 
   1  26   5        2.39      -21.14     35.81 o 
   2  26   5       19.25       55.38     42.25 o 
   3  26   5       24.05       22.28     42.69 o 
   4  26   5       16.44      -75.72     54.06 o 
  -3  27   5      151.83       61.66     66.06 o 
  -2  27   5       10.02      -46.17     30.78 o 
  -1  27   5        2.12      -15.62     35.44 o 
   0  27   5        5.90      -39.85     36.61 o 
   1  27   5        4.32        7.98     40.62 o 
   2  27   5       27.75       99.52     45.19 o 
   3  27   5       73.45      106.97     47.25 o 
  -3  28   5       38.50       24.83     41.65 o 
  -2  28   5       12.04       16.55     70.34 o 
  -1  28   5       46.72        6.37     39.77 o 
   0  28   5       64.34       99.21     43.01 o 
   1  28   5       55.69       75.43     43.86 o 
   2  28   5       59.71       83.98     44.22 o 
   3  28   5       14.47      -10.24     54.06 o 
  -2  29   5       13.84      -28.06     38.42 o 
  -1  29   5       50.31       78.75     42.99 o 
   0  29   5       41.74       42.60     41.49 o 
   1  29   5        3.23       -1.05     42.78 o 
   2  29   5        4.00        0.65     51.99 o 
  -1  30   5       28.09      -10.76     50.30 o 
   0  30   5       13.92       35.30     43.39 o 
   1  30   5        5.66      -74.10     49.40 o 
  -7   0   6       28.45       18.80     56.79 o 
  -6   0   6      352.68      296.38     60.68 o 
  -5   0   6     2069.33     1993.51     91.53 o 
  -4   0   6       87.03       85.05     42.66 o 
  -3   0   6     5173.57     4808.09    133.54 o 
  -2   0   6     2213.66     2129.12     79.86 o 
  -1   0   6       16.88       54.49     28.26 o 
   0   0   6       66.53       89.73     28.98 o 
   1   0   6     1592.73     1517.99     44.10 o 
   2   0   6     3178.50     2782.44     61.10 o 
   3   0   6      314.81      396.11     29.12 o 
   4   0   6      169.38      179.44     36.43 o 
   5   0   6      836.58      885.77     61.58 o 
   6   0   6        0.30       34.36     40.32 o 
   7   0   6      196.15      105.79     46.29 o 
  -7   1   6       72.51       73.29     41.42 o 
  -6   1   6      814.74      741.21     75.91 o 
  -5   1   6      625.40      648.59     47.39 o 
  -4   1   6      312.79      261.09     35.43 o 
  -3   1   6      722.24      864.30     43.27 o 
  -2   1   6     1296.64     1381.60     47.63 o 
  -1   1   6      426.72      608.89     23.55 o 
   0   1   6     1842.25     1723.26     32.93 o 
   1   1   6      516.28      547.49     21.95 o 
   2   1   6       66.88      130.16     15.85 o 
   3   1   6     2012.86     1820.86     35.39 o 
   4   1   6      431.68      504.77     33.82 o 
   5   1   6       10.34       49.95     25.14 o 
   6   1   6      971.59      937.02     98.47 o 
   7   1   6       51.77       52.10     67.09 o 
  -7   2   6     1029.40      902.80     57.98 o 
  -6   2   6      553.24      638.67     51.60 o 
  -5   2   6       41.00      132.65     36.25 o 
  -4   2   6      149.67      296.90     52.77 o 
  -3   2   6      138.91      166.32     30.15 o 
  -2   2   6     2517.49     2340.99     47.14 o 
  -1   2   6     6042.53     6016.23     72.08 o 
   0   2   6      583.95      637.36     23.10 o 
   1   2   6       53.88       42.57     13.59 o 
   2   2   6      409.52      514.19     37.03 o 
   3   2   6       12.84       34.65     17.39 o 
   4   2   6      759.43      809.27     31.78 o 
   5   2   6      546.28      587.67     39.65 o 
   6   2   6      122.02       91.87     32.28 o 
   7   2   6        0.81       -0.21     30.70 o 
  -7   3   6       70.26       86.06     43.04 o 
  -6   3   6      261.10      384.90     45.93 o 
  -5   3   6      458.10      469.44     45.64 o 
  -4   3   6     4316.49     4120.97     67.26 o 
  -3   3   6      682.90      658.30     39.31 o 
  -2   3   6     1924.16     1725.71     41.42 o 
  -1   3   6      522.61      546.89     27.91 o 
   0   3   6      371.91      468.30     20.92 o 
   1   3   6      463.59      513.32     20.87 o 
   2   3   6     6142.00     6123.27    147.44 o 
   3   3   6      175.76      218.62     21.45 o 
   4   3   6     2319.45     2238.23    127.41 o 
   5   3   6      215.05      238.14     31.21 o 
   6   3   6       16.08       -1.14     28.64 o 
   7   3   6       23.06       14.50     31.42 o 
  -7   4   6      854.66      773.30     78.18 o 
  -6   4   6     1268.94     1172.86     57.52 o 
  -5   4   6        3.60       -9.85     31.90 o 
  -4   4   6      273.08      322.72     26.31 o 
  -3   4   6        3.12       14.52     26.10 o 
  -2   4   6      296.09      322.04     24.72 o 
  -1   4   6     3513.41     3710.80     61.27 o 
   0   4   6     1626.67     1613.28     31.94 o 
   1   4   6      345.38      306.95     17.96 o 
   2   4   6      700.14      737.52     31.78 o 
   3   4   6       11.45       27.06     17.31 o 
   4   4   6       14.09       74.77     19.95 o 
   5   4   6     1012.54      958.43     44.57 o 
   6   4   6      144.26       84.77     28.90 o 
   7   4   6       20.78       20.61     31.51 o 
  -7   5   6        0.66       41.35     41.74 o 
  -6   5   6       34.42      101.76     39.04 o 
  -5   5   6      407.06      436.66     43.92 o 
  -4   5   6      237.78      240.83     25.75 o 
  -3   5   6     1570.50     1565.95     40.90 o 
  -2   5   6     1605.17     1493.56     38.85 o 
  -1   5   6       22.10      102.64     19.74 o 
   0   5   6      910.44      891.31     27.55 o 
   1   5   6      692.81      631.83     41.60 o 
   2   5   6      641.32      635.41     39.08 o 
   3   5   6     1205.32     1193.08     35.69 o 
   4   5   6      385.48      379.55     46.74 o 
   5   5   6      129.07      179.70     39.94 o 
   6   5   6      163.21      185.93     33.23 o 
   7   5   6      110.75       55.37     33.04 o 
  -7   6   6      108.69       57.82     41.73 o 
  -6   6   6      267.70      273.26     43.84 o 
  -5   6   6      469.43      519.46     33.04 o 
  -4   6   6       17.30        3.68     20.88 o 
  -3   6   6     3781.14     3638.14     90.43 o 
  -2   6   6     1647.58     1526.20     40.23 o 
  -1   6   6       71.44       55.68     30.88 o 
   0   6   6       39.44       71.89     15.92 o 
   1   6   6      203.30      277.19     18.12 o 
   2   6   6        0.20       20.56     16.32 o 
   3   6   6      887.41      845.58     31.45 o 
   4   6   6      179.83      195.68     22.91 o 
   5   6   6       89.76      111.24     23.41 o 
   6   6   6       59.75       60.80     41.03 o 
   7   6   6       97.07       48.51     46.41 o 
  -7   7   6       11.45       -3.49     41.08 o 
  -6   7   6      366.37      403.94     47.94 o 
  -5   7   6      704.26      773.78     37.32 o 
  -4   7   6       16.40      -25.35     21.29 o 
  -3   7   6      678.44      730.97     35.48 o 
  -2   7   6     1064.65     1045.72     34.59 o 
  -1   7   6      476.02      514.07     28.22 o 
   0   7   6     2227.71     2115.72     44.98 o 
   1   7   6     2244.52     2193.64     69.38 o 
   2   7   6       27.00       40.99     17.31 o 
   3   7   6        1.46       34.07     17.86 o 
   4   7   6      560.26      532.54     29.22 o 
   5   7   6       52.61       80.05     27.03 o 
   6   7   6      482.44      487.72     58.73 o 
   7   7   6      104.28      117.70     38.38 o 
  -7   8   6      283.92      276.41     49.10 o 
  -6   8   6      169.23      219.74     43.40 o 
  -5   8   6      632.32      715.97     37.24 o 
  -4   8   6      145.34      173.15     21.34 o 
  -3   8   6      192.29      221.31     21.21 o 
  -2   8   6     1296.24     1300.19     38.58 o 
  -1   8   6     1344.36     1213.58     36.28 o 
   0   8   6      232.97      268.21     23.25 o 
   1   8   6     1284.38     1200.08     36.34 o 
   2   8   6      100.31      153.31     29.78 o 
   3   8   6      316.99      332.00     24.83 o 
   4   8   6      808.38      794.87     33.26 o 
   5   8   6       70.53       74.84     22.78 o 
   6   8   6       74.80       82.41     24.50 o 
   7   8   6       13.24       37.88     66.12 o 
  -7   9   6       27.46       51.43     43.32 o 
  -6   9   6       21.04       42.85     28.38 o 
  -5   9   6      279.55      245.17     30.34 o 
  -4   9   6      371.42      436.97     25.80 o 
  -3   9   6      976.73      942.91     30.99 o 
  -2   9   6      141.32      166.46     24.57 o 
  -1   9   6      118.45      169.41     22.36 o 
   0   9   6       95.16       88.47     19.36 o 
   1   9   6      145.89      190.31     21.06 o 
   2   9   6     1159.15     1167.60     40.63 o 
   3   9   6      116.18      121.37     20.50 o 
   4   9   6      241.42      219.15     24.67 o 
   5   9   6       67.89      127.66     24.67 o 
   6   9   6        8.66       29.73     24.75 o 
   7   9   6        0.33       28.51     33.14 o 
  -7  10   6      493.94      517.70     55.23 o 
  -6  10   6      496.66      488.68     50.43 o 
  -5  10   6       36.58       38.66     26.93 o 
  -4  10   6      877.83      759.66     30.84 o 
  -3  10   6        8.36       34.88     18.57 o 
  -2  10   6        5.37       -5.33     19.69 o 
  -1  10   6     2389.05     2243.20     77.81 o 
   0  10   6      434.10      484.38     27.44 o 
   1  10   6      411.49      449.61     25.01 o 
   2  10   6      807.54      728.54     54.19 o 
   3  10   6       12.96       18.56     18.57 o 
   4  10   6       18.99       21.60     20.52 o 
   5  10   6      183.86      190.06     35.97 o 
   6  10   6       81.42       71.96     26.16 o 
   7  10   6      205.47      273.78     39.72 o 
  -7  11   6        3.29       37.11     44.02 o 
  -6  11   6       20.06       23.17     29.27 o 
  -5  11   6      234.92      214.34     30.61 o 
  -4  11   6      501.54      595.89     29.29 o 
  -3  11   6      389.76      417.02     27.77 o 
  -2  11   6       32.66        3.95     21.43 o 
  -1  11   6       29.11       47.94     20.42 o 
   0  11   6      213.83      229.49     33.04 o 
   1  11   6      358.69      357.12     82.07 o 
   2  11   6     1421.03     1320.71     42.63 o 
   3  11   6      260.43      247.90     30.59 o 
   4  11   6       41.88       47.15     23.14 o 
   5  11   6        0.44       26.75     22.75 o 
   6  11   6        0.17       11.01     24.98 o 
   7  11   6      114.99       92.93     35.20 o 
  -7  12   6      142.83      188.64     71.83 o 
  -6  12   6       21.30       46.05     30.26 o 
  -5  12   6       40.75       19.06     36.27 o 
  -4  12   6      100.43      130.06     22.63 o 
  -3  12   6      784.14      795.72     30.56 o 
  -2  12   6     1078.20     1058.28    106.85 o 
  -1  12   6      201.76      201.94     24.19 o 
   0  12   6      171.58      225.98     33.98 o 
   1  12   6       31.65       22.19     29.14 o 
   2  12   6       81.58       99.23     20.72 o 
   3  12   6      358.73      390.34     26.51 o 
   4  12   6      397.71      419.17     36.12 o 
   5  12   6       41.74       18.94     22.85 o 
   6  12   6       35.54       40.24     26.20 o 
   7  12   6        3.09      -26.70     27.09 o 
  -7  13   6        2.54       -5.21     37.54 o 
  -6  13   6      557.98      624.00     41.16 o 
  -5  13   6      248.34      295.40     28.13 o 
  -4  13   6      115.92      104.57     23.12 o 
  -3  13   6        0.91       34.87     20.62 o 
  -2  13   6     1320.04     1229.15     62.72 o 
  -1  13   6       21.09      -30.30     25.02 o 
   0  13   6      890.84      913.44     47.54 o 
   1  13   6     1176.09     1157.37     50.64 o 
   2  13   6      516.99      492.03     32.54 o 
   3  13   6       58.62       28.36     19.90 o 
   4  13   6      540.31      447.93     42.69 o 
   5  13   6        0.34      -11.32     22.81 o 
   6  13   6      207.08      189.47     29.33 o 
  -6  14   6      122.61      180.01     33.88 o 
  -5  14   6      434.01      527.65     36.51 o 
  -4  14   6      225.54      263.97     27.00 o 
  -3  14   6     1416.23     1378.12     54.76 o 
  -2  14   6       78.79      112.51     25.21 o 
  -1  14   6       11.29       -7.89     30.60 o 
   0  14   6      433.48      463.99     42.09 o 
   1  14   6     1117.81     1090.32     50.22 o 
   2  14   6       34.87       10.86     19.22 o 
   3  14   6      712.95      606.03     31.85 o 
   4  14   6       89.50      120.15     30.46 o 
   5  14   6       22.34      -34.78     23.19 o 
   6  14   6       63.97       86.22     42.48 o 
  -6  15   6       10.25      -22.77     31.03 o 
  -5  15   6       18.31       69.58     25.55 o 
  -4  15   6      125.41      170.81     25.29 o 
  -3  15   6       63.63       80.12     22.44 o 
  -2  15   6      302.99      261.71     27.81 o 
  -1  15   6      191.89      183.64     34.61 o 
   0  15   6        2.18      -27.37     31.26 o 
   1  15   6      154.42      202.37     36.16 o 
   2  15   6       66.00       69.52     33.71 o 
   3  15   6      124.01      171.70     33.09 o 
   4  15   6        1.67        3.40     22.13 o 
   5  15   6       17.96       15.06     25.11 o 
   6  15   6       19.74       16.56     26.66 o 
  -6  16   6      158.20      106.68     28.29 o 
  -5  16   6      267.02      273.11     43.15 o 
  -4  16   6      266.66      345.31     28.99 o 
  -3  16   6        4.68      -24.38     20.20 o 
  -2  16   6        1.00        6.47     21.30 o 
  -1  16   6      781.54      752.10     48.49 o 
   0  16   6        8.85      -24.11     32.62 o 
   1  16   6      592.35      624.80     46.14 o 
   2  16   6       73.35      150.58     35.17 o 
   3  16   6      239.83      275.49     26.98 o 
   4  16   6        0.84        7.43     23.21 o 
   5  16   6       82.20       52.73     27.17 o 
   6  16   6        3.37      -38.77     25.85 o 
  -6  17   6      191.77      271.15     32.22 o 
  -5  17   6       24.76       32.52     25.32 o 
  -4  17   6      561.65      555.42     32.56 o 
  -3  17   6       74.74       64.60     22.61 o 
  -2  17   6      255.04      293.49     70.81 o 
  -1  17   6       21.94       32.92     33.83 o 
   0  17   6      257.34      311.38     72.99 o 
   1  17   6       25.95       12.60     31.63 o 
   2  17   6     1090.91     1080.67     54.65 o 
   3  17   6       59.97       46.48     32.96 o 
   4  17   6      120.96      138.88     26.77 o 
   5  17   6        4.23        2.64     31.52 o 
   6  17   6       15.54      -12.93     27.43 o 
  -6  18   6        0.59      -19.57     30.05 o 
  -5  18   6        4.18       -0.41     24.74 o 
  -4  18   6       32.62       61.70     25.09 o 
  -3  18   6        5.46       -1.62     22.07 o 
  -2  18   6      112.68      106.26     52.36 o 
  -1  18   6       10.11       -2.49     35.98 o 
   0  18   6        1.55       30.62     34.88 o 
   1  18   6        4.33      -24.96     33.80 o 
   2  18   6       56.99       89.80     35.12 o 
   3  18   6        4.44      -14.37     47.58 o 
   4  18   6       21.77       11.59     36.23 o 
   5  18   6        0.61       -7.90     25.77 o 
   6  18   6        4.59      -21.76     32.61 o 
  -5  19   6       38.78       29.19     26.43 o 
  -4  19   6      221.12      220.35     28.08 o 
  -3  19   6       64.77       49.58     22.93 o 
  -2  19   6       38.98       14.39     28.12 o 
  -1  19   6        0.46      -11.06     34.79 o 
   0  19   6      796.13      881.75     60.74 o 
   1  19   6        8.50       31.93     36.09 o 
   2  19   6       46.80       32.94     37.29 o 
   3  19   6        4.08       31.52     37.46 o 
   4  19   6       61.47       79.54     54.84 o 
   5  19   6       35.59       59.70     84.92 o 
  -5  20   6      162.86      181.41     29.60 o 
  -4  20   6       27.10       34.92     25.20 o 
  -3  20   6      189.03      251.90     54.15 o 
  -2  20   6      112.33       95.50     43.16 o 
  -1  20   6      117.25       61.33     38.12 o 
   0  20   6       70.82      158.14     48.42 o 
   1  20   6      197.34      160.73     41.10 o 
   2  20   6        0.24      -22.35     36.10 o 
   3  20   6      138.36      127.21     40.44 o 
   4  20   6        2.69      -33.38     36.72 o 
   5  20   6       19.17       37.39     45.51 o 
  -5  21   6       53.01       79.34     30.88 o 
  -4  21   6        1.50       -6.61     24.82 o 
  -3  21   6       10.67        9.26     29.69 o 
  -2  21   6        2.07        7.36     29.57 o 
  -1  21   6       25.44       41.42     37.87 o 
   0  21   6        4.63      -25.70     81.36 o 
   1  21   6        1.06       36.06     38.87 o 
   2  21   6       11.06       30.04     36.02 o 
   3  21   6       23.51       31.31     38.85 o 
   4  21   6       47.89       74.65     41.37 o 
   5  21   6        1.52       -0.13     55.23 o 
  -5  22   6      112.96      107.64     32.39 o 
  -4  22   6       10.21       -7.48     33.20 o 
  -3  22   6        9.80       -6.86     30.82 o 
  -2  22   6        7.87      -13.40     28.75 o 
  -1  22   6      166.15      116.08     49.59 o 
   0  22   6        2.99       -6.63     37.49 o 
   1  22   6      314.07      416.18     60.74 o 
   2  22   6       26.99       43.62     40.31 o 
   3  22   6       23.18       94.55     63.79 o 
   4  22   6       68.09       -6.67     42.29 o 
  -4  23   6      107.11      119.92     36.93 o 
  -3  23   6       20.93       27.99     32.11 o 
  -2  23   6       55.83       67.34     33.15 o 
  -1  23   6       36.81       30.62     38.78 o 
   0  23   6      304.52      225.92     44.61 o 
   1  23   6       11.21       -5.59     39.00 o 
   2  23   6      122.22       58.95     59.96 o 
   3  23   6      103.15       78.23     43.24 o 
   4  23   6       76.00       81.03     56.92 o 
  -4  24   6        1.69        7.83     39.83 o 
  -3  24   6        4.53      -18.06     32.68 o 
  -2  24   6        3.17      -13.84     36.98 o 
  -1  24   6       42.59      -17.74     39.03 o 
   0  24   6       19.32        7.39     39.75 o 
   1  24   6       15.17      -20.74     38.56 o 
   2  24   6       73.51       90.88     44.75 o 
   3  24   6       11.34       27.44     43.70 o 
   4  24   6       25.03      -11.41     53.16 o 
  -3  25   6        5.40       -2.43     33.75 o 
  -2  25   6        5.75       10.00     34.12 o 
  -1  25   6        7.47       52.98     62.49 o 
   0  25   6        0.11       17.82     40.68 o 
   1  25   6        0.19       22.72     41.12 o 
   2  25   6        8.71        1.24     54.39 o 
   3  25   6       12.33      -30.21     55.10 o 
  -3  26   6       11.16      -47.90     34.43 o 
  -2  26   6       40.00      -11.99     42.62 o 
  -1  26   6       20.73       32.22     58.60 o 
   0  26   6       56.31       76.10     42.73 o 
   1  26   6       22.99       12.66     50.11 o 
   2  26   6        2.92      -74.68     49.79 o 
   3  26   6        0.70       52.64     58.73 o 
  -2  27   6       14.27       25.78     43.91 o 
  -1  27   6       81.01       86.87     42.58 o 
   0  27   6       71.79       80.27     44.72 o 
   1  27   6        5.44       42.65     43.39 o 
   2  27   6       25.52       26.71     55.10 o 
  -1  28   6       16.08       19.92     66.25 o 
   0  28   6       14.78      -36.43     41.45 o 
   1  28   6        0.10      -30.21     54.06 o 
  -7   1   7       87.72       22.69     64.44 o 
  -6   1   7      123.77       91.16     42.54 o 
  -5   1   7      187.14      228.34     41.94 o 
  -4   1   7        1.06       -5.78     31.57 o 
  -3   1   7      943.70      954.21     47.85 o 
  -2   1   7        5.00       29.78     27.91 o 
  -1   1   7       12.20       -5.88     24.93 o 
   0   1   7       74.66       91.86     17.31 o 
   1   1   7        4.50       -2.75     15.91 o 
   2   1   7      653.19      704.64     27.18 o 
   3   1   7      573.25      562.51     30.16 o 
   4   1   7        3.93       41.33     25.74 o 
   5   1   7      114.61      115.31     32.55 o 
   6   1   7       10.28       -3.54     32.62 o 
   7   1   7        3.84       -1.22     34.69 o 
  -7   2   7       12.77       38.25     65.99 o 
  -6   2   7      185.64      225.29     68.97 o 
  -5   2   7      266.63      258.29     42.66 o 
  -4   2   7      309.02      284.75     39.42 o 
  -3   2   7       94.02       93.51     33.32 o 
  -2   2   7     1173.92     1191.79     54.39 o 
  -1   2   7        1.53      -21.48     19.39 o 
   0   2   7       10.44        6.20     16.13 o 
   1   2   7       25.25       52.97     16.99 o 
   2   2   7     1742.36     1829.29     38.20 o 
   3   2   7      205.59      224.96     24.91 o 
   4   2   7      361.45      306.68     35.08 o 
   5   2   7       42.78       36.37     30.62 o 
   6   2   7      130.48      118.68     40.32 o 
   7   2   7        0.57      -40.18     33.22 o 
  -6   3   7        1.38      -26.76     39.01 o 
  -5   3   7       11.73       -9.14     35.32 o 
  -4   3   7      273.35      293.93     39.75 o 
  -3   3   7       17.40        0.54     29.07 o 
  -2   3   7       14.49       55.36     28.50 o 
  -1   3   7       12.08      -16.78     19.84 o 
   0   3   7       40.50       43.89     20.33 o 
   1   3   7      306.01      411.35     22.50 o 
   2   3   7       10.90       64.51     20.10 o 
   3   3   7       70.51      102.10     21.85 o 
   4   3   7        9.29       -3.87     26.91 o 
   5   3   7       62.94       47.35     29.91 o 
   6   3   7        9.75        2.24     30.66 o 
   7   3   7       54.80       61.99     36.53 o 
  -7   4   7       63.96       73.90     68.07 o 
  -6   4   7       16.17       31.51     40.97 o 
  -5   4   7        0.39      -40.09     51.86 o 
  -4   4   7      415.55      388.73     41.99 o 
  -3   4   7       11.99       83.05     31.75 o 
  -2   4   7       82.62       70.93     38.83 o 
  -1   4   7        5.76       -8.64     20.74 o 
   0   4   7      381.83      391.09     27.90 o 
   1   4   7       73.37       79.75     17.57 o 
   2   4   7      226.27      246.04     42.36 o 
   3   4   7       99.47      133.25     23.80 o 
   4   4   7      156.07      159.74     25.68 o 
   5   4   7        9.74        1.30     27.25 o 
   6   4   7        1.06       -4.25     31.01 o 
   7   4   7        0.73       -3.62     43.56 o 
  -6   5   7       12.90       67.79     41.52 o 
  -5   5   7       89.18       60.00     38.88 o 
  -4   5   7       31.54       40.47     34.82 o 
  -3   5   7     2295.84     2321.58     67.00 o 
  -2   5   7      102.04       90.34     23.42 o 
  -1   5   7      801.21      728.60     56.85 o 
   0   5   7       78.91       57.37     21.05 o 
   1   5   7       41.59       69.10     17.48 o 
   2   5   7       66.86       44.20     21.30 o 
   3   5   7     1049.19     1050.21     38.42 o 
   4   5   7       98.46      120.12     24.45 o 
   5   5   7      272.04      353.31     76.82 o 
   6   5   7       40.52        7.03     32.78 o 
   7   5   7       22.76       33.65     36.29 o 
  -6   6   7      406.78      405.91     54.00 o 
  -5   6   7      338.57      337.46     46.01 o 
  -4   6   7      447.39      506.20     46.05 o 
  -3   6   7      676.56      671.69     44.63 o 
  -2   6   7      543.49      566.97     32.50 o 
  -1   6   7       91.21      103.10     23.50 o 
   0   6   7      774.50      722.17     55.68 o 
   1   6   7      676.74      756.29     32.90 o 
   2   6   7      666.66      702.38     32.34 o 
   3   6   7      197.59      240.97     25.46 o 
   4   6   7        3.47       -6.75     21.75 o 
   5   6   7        1.79       38.90     29.90 o 
   6   6   7      202.41      214.29     38.73 o 
  -6   7   7        6.13      -46.67     40.80 o 
  -5   7   7      306.51      402.20     71.57 o 
  -4   7   7       51.52      117.54     37.50 o 
  -3   7   7       51.87       37.75     31.32 o 
  -2   7   7       56.19       72.01     24.41 o 
  -1   7   7        3.06      -15.76     20.79 o 
   0   7   7      237.05      367.90     27.86 o 
   1   7   7       56.11       95.96     30.31 o 
   2   7   7      119.39      175.89     23.44 o 
   3   7   7       96.50      161.22     24.48 o 
   4   7   7       17.85       47.40     33.05 o 
   5   7   7        5.36       -3.75     24.78 o 
   6   7   7        6.94       28.49     32.75 o 
  -6   8   7       50.52       -1.66     41.90 o 
  -5   8   7        5.58       21.05     27.21 o 
  -4   8   7      529.81      659.93     51.60 o 
  -3   8   7       14.38      -17.53     31.65 o 
  -2   8   7     1036.06     1021.27     38.39 o 
  -1   8   7     1025.40      953.51     38.70 o 
   0   8   7     1343.59     1185.96     42.43 o 
   1   8   7        5.39       -5.84     29.62 o 
   2   8   7      880.93      969.46     47.38 o 
   3   8   7        5.01       10.02     21.15 o 
   4   8   7      800.59      840.35     36.71 o 
   5   8   7       39.24       20.09     25.52 o 
   6   8   7       99.05       38.19     34.06 o 
  -6   9   7       19.90      -26.49     42.37 o 
  -5   9   7      168.29      181.78     39.88 o 
  -4   9   7      285.48      360.67     64.76 o 
  -3   9   7        1.95       15.83     24.75 o 
  -2   9   7      119.28      133.49     39.96 o 
  -1   9   7      945.70     1038.50     81.93 o 
   0   9   7       11.44       68.67     31.04 o 
   1   9   7     1458.17     1402.75     54.57 o 
   2   9   7      329.53      407.37     53.17 o 
   3   9   7      126.10      136.03     24.25 o 
   4   9   7       13.48       -5.46     22.54 o 
   5   9   7       47.84       46.70     25.76 o 
   6   9   7       21.10        7.12     42.85 o 
  -6  10   7      112.01      112.01     47.05 o 
  -5  10   7       69.80       92.77     51.11 o 
  -4  10   7       81.80       97.43     28.23 o 
  -3  10   7      195.00      208.71     29.48 o 
  -2  10   7       33.57       41.36     24.84 o 
  -1  10   7       57.29       78.04     52.83 o 
   0  10   7      100.36      160.84     51.41 o 
   1  10   7        6.27        1.34     29.46 o 
   2  10   7      105.62      144.52     27.65 o 
   3  10   7      108.97      160.70     24.92 o 
   4  10   7       42.38       86.40     25.61 o 
   5  10   7        3.42       41.87     25.71 o 
   6  10   7        0.13       17.55     32.54 o 
  -6  11   7      210.56      244.37     51.09 o 
  -5  11   7       77.81       90.09     31.29 o 
  -4  11   7       64.23      103.76     28.64 o 
  -3  11   7      748.28      701.19     37.65 o 
  -2  11   7      232.11      303.77     30.55 o 
  -1  11   7      617.48      674.50     49.55 o 
   0  11   7      174.63      183.03     76.49 o 
   1  11   7      155.65      193.72     33.98 o 
   2  11   7       79.31       45.59     30.34 o 
   3  11   7      512.02      479.33     31.08 o 
   4  11   7       62.74       56.42     24.63 o 
   5  11   7      406.75      430.56     37.34 o 
   6  11   7        0.39       -2.19     36.91 o 
  -6  12   7      621.80      704.62     45.61 o 
  -5  12   7       56.67       20.73     30.11 o 
  -4  12   7      270.45      339.41     44.10 o 
  -3  12   7        1.32       22.61     25.98 o 
  -2  12   7        4.50       13.40     24.30 o 
  -1  12   7      244.04      270.70     39.44 o 
   0  12   7     1574.33     1523.57    111.63 o 
   1  12   7       39.64      -15.36     31.89 o 
   2  12   7      435.02      502.17    100.87 o 
   3  12   7       92.07      109.32     24.28 o 
   4  12   7        3.54       -6.87     23.03 o 
   5  12   7      103.69       78.72     27.19 o 
   6  12   7      163.60      168.68     31.76 o 
  -6  13   7       27.62       50.18     40.13 o 
  -5  13   7      118.33      110.17     32.37 o 
  -4  13   7      334.39      360.04     67.95 o 
  -3  13   7       15.69       40.63     26.89 o 
  -2  13   7      188.70      219.32     29.62 o 
  -1  13   7       39.44       24.12     34.98 o 
   0  13   7       67.02       83.80     35.70 o 
   1  13   7        3.97       35.01     33.78 o 
   2  13   7       81.83       37.26     55.36 o 
   3  13   7        1.53        7.20     23.14 o 
   4  13   7       21.65       38.09     24.76 o 
   5  13   7        9.27      -30.91     24.73 o 
   6  13   7       11.88      -25.47     28.03 o 
  -6  14   7       48.69       93.93     43.26 o 
  -5  14   7       15.82       53.97     32.03 o 
  -4  14   7      224.60      278.52     29.19 o 
  -3  14   7        1.29       13.13     27.37 o 
  -2  14   7      921.18      907.59     41.04 o 
  -1  14   7      497.89      537.65     47.63 o 
   0  14   7      125.45      114.12     56.53 o 
   1  14   7        4.05       -2.08     34.40 o 
   2  14   7       33.23       49.98     34.75 o 
   3  14   7        3.85      -19.89     33.65 o 
   4  14   7      286.52      307.14     31.87 o 
   5  14   7       21.33       20.17     27.24 o 
  -6  15   7        0.83      -17.72     42.93 o 
  -5  15   7      518.58      537.13     63.81 o 
  -4  15   7      158.79      199.58     28.23 o 
  -3  15   7        0.00        6.14     27.25 o 
  -2  15   7       19.37      -37.69     33.91 o 
  -1  15   7      613.85      613.04     50.19 o 
   0  15   7      110.09      121.32     54.65 o 
   1  15   7      585.44      613.71     69.62 o 
   2  15   7      202.94      285.22     42.29 o 
   3  15   7        0.48       32.27     36.12 o 
   4  15   7        3.93       -8.90     30.26 o 
   5  15   7       52.11       53.02     27.87 o 
  -5  16   7       81.19       59.44     34.15 o 
  -4  16   7       23.33       12.62     25.27 o 
  -3  16   7       26.63       33.54     28.99 o 
  -2  16   7      315.39      266.14     43.42 o 
  -1  16   7       60.81       41.11     37.48 o 
   0  16   7        0.14      -22.99     36.09 o 
   1  16   7        9.29      -20.50     39.02 o 
   2  16   7       12.43       25.52     36.01 o 
   3  16   7       22.22       17.73     36.73 o 
   4  16   7       41.53       27.25     25.21 o 
   5  16   7        2.12       10.61     27.30 o 
  -5  17   7       48.02       -0.85     47.55 o 
  -4  17   7       88.94      103.65     27.92 o 
  -3  17   7      114.73      109.10     41.56 o 
  -2  17   7        0.37       20.84     37.39 o 
  -1  17   7       68.60       76.10     39.39 o 
   0  17   7       12.38       61.65     39.26 o 
   1  17   7        3.62      -51.89     34.59 o 
   2  17   7       45.35       38.53     35.24 o 
   3  17   7       80.77       55.63     36.48 o 
   4  17   7        3.48      -31.91     37.32 o 
   5  17   7       27.59       29.47     29.27 o 
  -5  18   7        7.74       -5.57     27.75 o 
  -4  18   7       90.24       87.77     31.96 o 
  -3  18   7        8.55       33.77     42.46 o 
  -2  18   7       76.67       54.37     38.26 o 
  -1  18   7      164.27      178.01     42.30 o 
   0  18   7      653.40      697.20    102.04 o 
   1  18   7       14.42       23.78     38.15 o 
   2  18   7      121.70      121.37     46.35 o 
   3  18   7       10.56       -5.64     43.69 o 
   4  18   7        0.50       13.23     39.84 o 
   5  18   7       51.18       32.54     32.27 o 
  -5  19   7        0.40      -13.19     28.46 o 
  -4  19   7      157.76      109.08     29.72 o 
  -3  19   7       41.44       95.10     41.39 o 
  -2  19   7       11.85       11.23     50.82 o 
  -1  19   7       88.11       98.64     41.12 o 
   0  19   7       30.96       27.26     72.09 o 
   1  19   7        0.51       12.53     38.78 o 
   2  19   7      115.29       24.10     38.93 o 
   3  19   7       29.49       22.50     39.96 o 
   4  19   7        1.21      -31.58     39.62 o 
  -4  20   7        1.64      -11.09     33.60 o 
  -3  20   7       96.58      130.95     50.95 o 
  -2  20   7      184.12      142.31     51.08 o 
  -1  20   7        2.62       29.34     39.87 o 
   0  20   7       51.33       37.78     79.22 o 
   1  20   7        8.29      -52.08     38.57 o 
   2  20   7        5.76      -14.82     89.39 o 
   3  20   7       26.13       29.06     40.01 o 
   4  20   7       17.71       39.80     55.23 o 
  -4  21   7      110.03      146.27     43.91 o 
  -3  21   7        0.17        2.81     41.40 o 
  -2  21   7       68.86       57.42     42.13 o 
  -1  21   7       75.50       46.83     41.77 o 
   0  21   7       53.68       40.58     56.85 o 
   1  21   7      131.36      184.56     54.91 o 
   2  21   7      212.28      201.67     90.37 o 
   3  21   7        4.62      -15.84     41.70 o 
   4  21   7       13.80      -78.18     52.12 o 
  -3  22   7        1.42      -48.65     40.97 o 
  -2  22   7      259.31      293.70     49.75 o 
  -1  22   7      136.85      204.50     47.03 o 
   0  22   7       37.45       58.84     42.84 o 
   1  22   7        7.67       -5.51     39.05 o 
   2  22   7       46.17       68.22     43.07 o 
   3  22   7        1.31       42.91     56.27 o 
  -3  23   7        7.83        9.49     45.28 o 
  -2  23   7        3.43       23.48     43.75 o 
  -1  23   7        0.34       30.64     47.26 o 
   0  23   7       28.50       15.83     41.19 o 
   1  23   7       10.86        1.69     43.14 o 
   2  23   7       10.11      -45.78     41.55 o 
   3  23   7       32.04      -72.22     53.55 o 
  -2  24   7        5.35       80.22     47.37 o 
  -1  24   7       27.83       41.72     43.92 o 
   0  24   7      150.54      188.13     48.13 o 
   1  24   7       40.28       48.83     43.45 o 
   2  24   7       97.09      126.54     61.32 o 
  -1  25   7      101.54      123.43     59.38 o 
   0  25   7       25.95       23.86     54.84 o 
   1  25   7       19.90       93.09     58.99 o 
  -6   0   8       97.58       91.66     66.25 o 
  -5   0   8       82.34      141.97     61.45 o 
  -4   0   8       16.34      -51.73     48.36 o 
  -3   0   8        4.74      111.63     50.30 o 
  -2   0   8      135.57       99.31     46.54 o 
  -1   0   8      469.29      522.62     57.69 o 
   0   0   8        2.71       -1.69     40.84 o 
   1   0   8      491.95      377.32     36.53 o 
   2   0   8        6.41       20.78     38.25 o 
   3   0   8       69.55       56.14     42.40 o 
   4   0   8       32.09        0.91     43.82 o 
   5   0   8       78.92       82.20     50.05 o 
   6   0   8       33.02       18.15     50.43 o 
  -5   1   8      386.79      410.13     49.30 o 
  -4   1   8      511.27      368.32     44.42 o 
  -3   1   8      384.73      405.21     42.17 o 
  -2   1   8       72.00       41.24     52.31 o 
  -1   1   8      245.10      246.87     35.66 o 
   0   1   8        9.31       68.46     30.05 o 
   1   1   8      167.39      193.26     22.57 o 
   2   1   8      337.38      427.13     30.31 o 
   3   1   8        4.18       40.67     31.66 o 
   4   1   8       11.79      -31.29     29.47 o 
   5   1   8       98.31       79.41     35.85 o 
   6   1   8        1.21       -7.66     35.25 o 
  -6   2   8      165.00      120.70     68.97 o 
  -5   2   8       58.44       35.25     40.40 o 
  -4   2   8        0.32       -7.06     36.03 o 
  -3   2   8      167.20      166.90     42.85 o 
  -2   2   8      317.47      309.57     89.91 o 
  -1   2   8      669.95      679.22     42.10 o 
   0   2   8      538.16      535.46     32.63 o 
   1   2   8       14.68       25.04     19.73 o 
   2   2   8        3.95       50.21     24.26 o 
   3   2   8      744.01      653.67     43.52 o 
   4   2   8      153.70      156.29     35.94 o 
   5   2   8       36.68       25.84     34.47 o 
   6   2   8        0.26      -22.82     35.79 o 
  -5   3   8      107.76       66.87     41.37 o 
  -4   3   8        1.87       10.76     36.20 o 
  -3   3   8        3.10       10.21     44.99 o 
  -2   3   8      209.72      336.12     39.39 o 
  -1   3   8        5.01       18.04     49.46 o 
   0   3   8      468.19      448.02     32.12 o 
   1   3   8      150.11      167.85     37.09 o 
   2   3   8      281.14      278.57     41.40 o 
   3   3   8        8.31       43.43     25.55 o 
   4   3   8      337.78      325.12     39.11 o 
   5   3   8        1.32       22.25     36.69 o 
   6   3   8       45.03      -34.15     37.08 o 
  -5   4   8      571.74      631.47     55.14 o 
  -4   4   8       50.52        2.25     36.65 o 
  -3   4   8     1125.13     1023.07     52.26 o 
  -2   4   8      277.53      260.99     37.65 o 
  -1   4   8        2.08       15.65     30.36 o 
   0   4   8      547.02      606.84     41.55 o 
   1   4   8      439.21      535.62     42.56 o 
   2   4   8       89.31       73.97     40.69 o 
   3   4   8      940.49      916.95     57.16 o 
   4   4   8       20.47       -2.58     42.53 o 
   5   4   8       66.62       84.01     49.59 o 
   6   4   8       20.50      -19.91     36.82 o 
  -5   5   8       82.30      173.11     45.30 o 
  -4   5   8      243.49      203.02     42.44 o 
  -3   5   8      194.55      261.52     39.46 o 
  -2   5   8      229.83      341.90     39.80 o 
  -1   5   8      234.43      224.43     29.56 o 
   0   5   8      180.14      193.42     27.65 o 
   1   5   8      168.61      245.40     64.24 o 
   2   5   8      166.18      221.05     28.52 o 
   3   5   8      277.93      328.28     39.08 o 
   4   5   8        6.80       33.28     33.02 o 
   5   5   8       41.12       66.27     36.50 o 
   6   5   8       65.16       79.60     38.75 o 
  -5   6   8       53.59       51.07     43.75 o 
  -4   6   8       22.91       10.87     38.27 o 
  -3   6   8       28.02       70.62     35.85 o 
  -2   6   8      558.60      553.93     44.44 o 
  -1   6   8      656.98      666.90     36.11 o 
   0   6   8       38.47       40.45     24.62 o 
   1   6   8      727.37      767.93     47.03 o 
   2   6   8       32.85       26.27     30.36 o 
   3   6   8       81.71      124.41     31.06 o 
   4   6   8        5.93      -21.37     39.35 o 
   5   6   8       66.54       83.39     58.93 o 
   6   6   8       12.41       16.77     43.95 o 
  -5   7   8      142.84      161.36     74.81 o 
  -4   7   8      896.59      909.94     58.56 o 
  -3   7   8        6.65       -2.63     35.46 o 
  -2   7   8      352.11      345.82     47.45 o 
  -1   7   8       17.97        5.05     24.83 o 
   0   7   8      360.07      465.00     44.69 o 
   1   7   8      224.66      307.15     39.50 o 
   2   7   8      753.94      765.70     59.51 o 
   3   7   8       11.24        6.92     25.01 o 
   4   7   8      194.47      190.00     29.01 o 
   5   7   8        0.11       -2.09     32.75 o 
  -5   8   8        5.24       58.18     45.02 o 
  -4   8   8       30.42       37.69     40.56 o 
  -3   8   8       15.81      -17.41     56.72 o 
  -2   8   8      399.04      394.95     42.39 o 
  -1   8   8      699.66      766.62     37.72 o 
   0   8   8      232.42      259.82     58.15 o 
   1   8   8       63.98       35.41     34.22 o 
   2   8   8       25.80       92.63     35.05 o 
   3   8   8       41.79       63.34     26.44 o 
   4   8   8      255.81      288.82     32.10 o 
   5   8   8      197.99      241.19     39.15 o 
  -5   9   8       88.44       75.90     45.23 o 
  -4   9   8        5.41        9.32     56.72 o 
  -3   9   8        6.17       -9.98     35.87 o 
  -2   9   8      210.65      196.50     31.30 o 
  -1   9   8       24.52       80.96     27.40 o 
   0   9   8      324.77      369.97     42.93 o 
   1   9   8       10.61       21.47     34.59 o 
   2   9   8       71.98       30.99     83.75 o 
   3   9   8       14.59       59.74     26.86 o 
   4   9   8       53.14       65.50     28.47 o 
   5   9   8        1.94       53.82     34.42 o 
  -5  10   8      185.55      262.67     57.50 o 
  -4  10   8        4.86       22.21     46.67 o 
  -3  10   8      943.61     1017.27    124.53 o 
  -2  10   8       47.80       67.56     28.42 o 
  -1  10   8      163.74      168.93     39.40 o 
   0  10   8      204.07      215.03     40.80 o 
   1  10   8      304.06      376.65     55.62 o 
   2  10   8       52.07       89.25     55.17 o 
   3  10   8      375.51      388.43    100.35 o 
   4  10   8        0.40      -20.89     25.37 o 
   5  10   8       61.50       75.14     31.49 o 
  -5  11   8      118.28      123.56     47.71 o 
  -4  11   8      120.18      118.36     43.23 o 
  -3  11   8       68.00      156.18     39.88 o 
  -2  11   8      127.31      143.41     32.18 o 
  -1  11   8       50.83       23.95     37.76 o 
   0  11   8      291.95      300.78     43.07 o 
   1  11   8       87.43      205.27     41.05 o 
   2  11   8       88.87       59.07     36.32 o 
   3  11   8       72.32       71.01     35.48 o 
   4  11   8        1.22       14.24     27.55 o 
   5  11   8        1.01      -10.48     29.66 o 
  -5  12   8       89.22       82.86     47.48 o 
  -4  12   8        1.60       19.08     49.01 o 
  -3  12   8       72.59       87.57     39.03 o 
  -2  12   8      327.64      313.73     51.47 o 
  -1  12   8      347.83      359.49     47.53 o 
   0  12   8        1.54      -31.29     35.61 o 
   1  12   8      209.31      235.63     58.60 o 
   2  12   8        5.05      -26.07     34.94 o 
   3  12   8       56.58       36.75     37.11 o 
   4  12   8       28.39       17.72     27.47 o 
   5  12   8       91.20       56.80     30.44 o 
  -5  13   8       53.28       13.48     58.73 o 
  -4  13   8      346.18      409.85     49.90 o 
  -3  13   8       11.76      -10.92     37.90 o 
  -2  13   8      413.28      416.55     48.93 o 
  -1  13   8        5.52       19.73     59.12 o 
   0  13   8       86.43       95.97     38.91 o 
   1  13   8        2.88       -5.29     47.91 o 
   2  13   8      326.90      301.47     55.68 o 
   3  13   8       20.05      -12.53     37.16 o 
   4  13   8      117.53       80.26     40.72 o 
   5  13   8        7.83       21.20     30.91 o 
  -5  14   8       12.63       34.75     59.25 o 
  -4  14   8        1.66      -23.06     40.73 o 
  -3  14   8       13.63       -1.85     30.49 o 
  -2  14   8      239.25      222.65     43.72 o 
  -1  14   8      163.05      111.89     48.81 o 
   0  14   8       80.70      114.87     41.46 o 
   1  14   8       21.45       58.94     38.66 o 
   2  14   8       35.01        0.58     58.86 o 
   3  14   8        0.06       46.74     40.24 o 
   4  14   8       74.68       37.40     40.04 o 
  -4  15   8        7.61      -19.91     39.79 o 
  -3  15   8        7.89       19.00     42.02 o 
  -2  15   8        0.68       33.92     39.21 o 
  -1  15   8        6.80        9.49     70.72 o 
   0  15   8      111.63      197.40     44.67 o 
   1  15   8       15.58      -11.88     38.03 o 
   2  15   8        2.80      -37.42     37.97 o 
   3  15   8        3.35      -22.34     38.56 o 
   4  15   8        3.03      -29.97     39.92 o 
  -4  16   8       27.89       13.85     41.57 o 
  -3  16   8      102.67      176.10     45.97 o 
  -2  16   8       40.23       18.31     41.87 o 
  -1  16   8       36.23       -2.15     39.37 o 
   0  16   8        0.45      -24.21     39.02 o 
   1  16   8        7.49       64.18     63.20 o 
   2  16   8        6.81       55.46     41.50 o 
   3  16   8       64.56       55.73     58.93 o 
   4  16   8        5.68       27.36     56.01 o 
  -3  17   8        1.51       14.81     43.57 o 
  -2  17   8       54.91       24.24     44.73 o 
  -1  17   8        5.35       -9.53     39.41 o 
   0  17   8      122.08      132.92     44.52 o 
   1  17   8       61.79       88.07     41.81 o 
   2  17   8        3.80       -7.11     40.19 o 
   3  17   8       14.09       31.81     41.32 o 
   4  17   8       34.37       28.39     54.97 o 
  -3  18   8       59.82       14.10     43.27 o 
  -2  18   8       21.00        2.10     42.11 o 
  -1  18   8        5.27      -17.25     40.57 o 
   0  18   8        2.02       25.49     41.27 o 
   1  18   8       10.13      -53.91     39.39 o 
   2  18   8       13.51       30.91     42.14 o 
   3  18   8       46.16      107.87     59.12 o 
  -3  19   8        9.26      -42.38     45.04 o 
  -2  19   8       15.57      -12.51     43.68 o 
  -1  19   8       49.58       32.18     43.38 o 
   0  19   8       69.80       61.06     44.23 o 
   1  19   8        0.07       35.84     43.34 o 
   2  19   8        2.11       67.60     77.47 o 
   3  19   8       14.27       61.20     57.44 o 
  -3  20   8       37.54       84.27     58.73 o 
  -2  20   8        7.74        1.92     51.41 o 
  -1  20   8      155.42      195.66     53.22 o 
   0  20   8        1.44       46.90     51.02 o 
   1  20   8       21.20       39.02     44.08 o 
   2  20   8        2.14        0.39     51.73 o 
  -2  21   8       21.44      -63.01     52.64 o 
  -1  21   8        7.45       -7.13     59.77 o 
   0  21   8       14.35      -11.67     56.01 o 
   1  21   8        6.25       13.87     58.08 o 
   2  21   8        0.33        9.33     56.27 o 
  -1  22   8       12.72       23.21     58.47 o 
   0  22   8        2.82       13.61     56.79 o 
   1  22   8        2.69      -80.12     53.42 o 
  -4   1   9       14.13      -10.29     47.45 o 
  -3   1   9      195.61      171.80     41.61 o 
  -2   1   9       29.30        3.77     35.36 o 
  -1   1   9      274.78      284.97     39.84 o 
   0   1   9        0.10       -3.74     44.66 o 
   1   1   9      330.08      351.74     58.21 o 
   2   1   9       16.82       14.80     32.68 o 
   3   1   9       75.38       66.16     34.70 o 
   4   1   9        2.08      -18.61     36.37 o 
   5   1   9       31.26       24.83     81.23 o 
  -4   2   9       19.56       48.87     41.64 o 
  -3   2   9      111.29      146.52     41.07 o 
  -2   2   9       61.82       18.99     35.25 o 
  -1   2   9       68.14       49.19     34.15 o 
   0   2   9       95.93      159.93     37.11 o 
   1   2   9        2.54       68.68     35.52 o 
   2   2   9      471.10      362.37     62.10 o 
   3   2   9        4.97      -32.32     33.50 o 
   4   2   9       13.29       52.82     36.84 o 
   5   2   9       14.63       60.85     40.13 o 
  -4   3   9       32.52      -15.84     40.19 o 
  -3   3   9       13.18      -46.19     37.29 o 
  -2   3   9        8.45        3.02     35.58 o 
  -1   3   9        0.45      -10.34     33.70 o 
   0   3   9       11.63       -1.43     33.50 o 
   1   3   9       12.75       38.40     41.29 o 
   2   3   9       69.98      147.85     39.40 o 
   3   3   9        0.15       51.69     37.62 o 
   4   3   9       24.78      -22.26     60.68 o 
  -4   4   9       73.79       48.58     42.07 o 
  -3   4   9        1.31       12.42     36.92 o 
  -2   4   9       13.45       25.36     36.03 o 
  -1   4   9        1.42      -25.16     33.32 o 
   0   4   9      236.76      191.23     56.66 o 
   1   4   9        8.75       -4.26     58.80 o 
   2   4   9      186.77      213.84     48.55 o 
   3   4   9       97.66       79.00     35.41 o 
   4   4   9       57.33       55.90     45.12 o 
  -4   5   9        2.14       10.93     41.98 o 
  -3   5   9      258.64      166.37     42.15 o 
  -2   5   9      299.07      396.75     44.67 o 
  -1   5   9      268.80      195.39     39.86 o 
   0   5   9      127.79       99.44     53.93 o 
   1   5   9      341.97      298.01     42.14 o 
   2   5   9        9.74       -4.81     48.88 o 
   3   5   9      175.30      193.19     37.82 o 
   4   5   9        3.89       27.01     38.05 o 
  -4   6   9       91.10       95.63     52.64 o 
  -3   6   9      153.60      151.68     79.15 o 
  -2   6   9      389.03      323.45     43.51 o 
  -1   6   9       52.82      118.66     44.79 o 
   0   6   9        0.79       27.40     39.28 o 
   1   6   9       25.29       58.81     39.23 o 
   2   6   9       32.93       32.70     56.98 o 
   3   6   9       82.70      157.84     41.48 o 
   4   6   9       35.74       -0.65     45.51 o 
  -4   7   9       17.39        5.51     42.67 o 
  -3   7   9        0.79      -27.55     37.58 o 
  -2   7   9        4.97      -15.24     36.53 o 
  -1   7   9       71.30      131.34     59.64 o 
   0   7   9        6.56      -25.34     36.10 o 
   1   7   9       45.26       77.58     38.56 o 
   2   7   9        0.23       27.12     37.41 o 
   3   7   9        0.46       11.08     53.93 o 
   4   7   9        1.81       46.61     36.34 o 
  -4   8   9       40.57       25.41     43.86 o 
  -3   8   9        0.19       38.90     40.39 o 
  -2   8   9       12.44       43.09     37.70 o 
  -1   8   9       91.02      126.54     59.25 o 
   0   8   9      277.26      362.47     80.51 o 
   1   8   9      185.44      195.07     41.69 o 
   2   8   9      103.67       56.62     39.17 o 
   3   8   9        2.14      -50.97     37.14 o 
   4   8   9        0.60      -21.31     36.57 o 
  -4   9   9       91.45       77.14     62.10 o 
  -3   9   9       66.32       75.89     42.51 o 
  -2   9   9       14.26        5.39     37.21 o 
  -1   9   9       79.54       79.99     58.86 o 
   0   9   9        1.87      -44.74     43.04 o 
   1   9   9        8.58       37.68     40.25 o 
   2   9   9      130.40      197.85     43.16 o 
   3   9   9       88.10      120.07     41.54 o 
   4   9   9       26.10       23.34     57.18 o 
  -4  10   9        0.28      -24.63     56.14 o 
  -3  10   9       23.40       -6.87     40.44 o 
  -2  10   9        5.29      -24.63     57.44 o 
  -1  10   9        0.75        6.61     70.21 o 
   0  10   9        5.01       42.38     40.47 o 
   1  10   9        2.11       41.29     41.75 o 
   2  10   9        2.72      -10.44     69.62 o 
   3  10   9        0.24       31.83     40.69 o 
   4  10   9        1.88      -15.43     58.28 o 
  -4  11   9       11.60       56.27     57.82 o 
  -3  11   9        6.37      -47.71     37.76 o 
  -2  11   9       70.32      141.97     66.51 o 
  -1  11   9       37.62       85.47     43.61 o 
   0  11   9       99.14      134.02     43.10 o 
   1  11   9      123.47       48.20     41.02 o 
   2  11   9        4.11       -0.49     39.39 o 
   3  11   9       22.94       39.04     41.55 o 
   4  11   9        4.79       32.48     43.14 o 
  -4  12   9       25.46       19.06     57.56 o 
  -3  12   9       55.72       92.57     69.10 o 
  -2  12   9      204.22      215.87     68.20 o 
  -1  12   9       62.21       39.97     42.76 o 
   0  12   9        8.39       67.49     43.53 o 
   1  12   9       24.49       24.29     41.80 o 
   2  12   9        7.44       -0.43     40.13 o 
   3  12   9       99.41      106.60     43.77 o 
  -2  13   9       10.54      -60.81     59.64 o 
  -1  13   9        2.40      -52.00     41.34 o 
   0  13   9        5.31        5.85     41.90 o 
   1  13   9       33.62       88.94     42.66 o 
   2  13   9        0.48       -8.86     41.59 o 
   3  13   9        8.64       -3.70     40.83 o 
  -2  14   9       13.25      -59.10     39.40 o 
  -1  14   9       51.35      128.19     45.92 o 
   0  14   9      109.89       84.08     45.42 o 
   1  14   9        6.95       42.59     42.40 o 
   2  14   9       20.96       26.51     43.28 o 
   3  14   9        4.45        8.30     58.86 o 
  -2  15   9        0.74      -47.19     58.47 o 
  -1  15   9      305.99      265.94     50.95 o 
   0  15   9       16.91      -54.54     43.80 o 
   1  15   9        1.96      -14.26     79.61 o 
   2  15   9       11.69      -80.32     53.55 o 
  -2  16   9       35.98        1.43     56.01 o 
  -1  16   9       30.11       38.25     55.88 o 
   0  16   9       39.82       46.54     60.55 o 
   1  16   9        0.27      -39.41     55.23 o 
   2  16   9       39.13       57.56     61.32 o 
  -2  17   9        1.69      -72.60     53.03 o 
  -1  17   9        3.21      -43.43     55.62 o 
   0  17   9        1.74       82.72     62.88 o 
   1  17   9       31.09        3.89     58.73 o 
  -1  18   9      143.27      183.20     64.05 o 
   0  18   9       28.08       35.78     61.20 o 
  -3   0  10      288.33      221.57     67.42 o 
  -2   0  10        3.98      -28.39     54.97 o 
  -1   0  10      114.59       75.46     56.53 o 
   0   0  10       71.52      162.32     57.95 o 
   3   0  10       45.88       41.62     57.18 o 
  -3   1  10       26.94       -9.44     42.34 o 
  -2   1  10       47.95      -56.04     38.32 o 
  -1   1  10      122.14      127.93     41.10 o 
   0   1  10      275.09      317.25     65.34 o 
   3   1  10       12.51        2.20     60.42 o 
  -3   2  10        1.00      -35.78     56.92 o 
  -2   2  10      121.64      166.40     56.66 o 
  -1   2  10      136.30      241.41     44.46 o 
   0   2  10        0.93       49.27     56.01 o 
   3   2  10        0.68      -31.89     54.19 o 
  -3   3  10       12.52      -46.80     56.66 o 
  -2   3  10      155.44      198.24     45.13 o 
  -1   3  10       44.01       90.55     40.83 o 
   0   3  10       71.84       55.23     56.14 o 
   1   3  10       15.88        2.72     55.62 o 
   3   3  10       71.74      107.74     63.66 o 
  -3   4  10        1.23       69.88     61.45 o 
  -2   4  10       82.49       40.38     60.09 o 
  -1   4  10      113.66      102.04     60.68 o 
   0   4  10        2.81       22.30     58.47 o 
   1   4  10        8.33      115.78     58.86 o 
   2   4  10        8.51       44.08     54.97 o 
   3   4  10        5.54      -44.47     55.23 o 
  -3   5  10       66.48      169.84     64.70 o 
  -2   5  10        4.65      -31.06     40.92 o 
  -1   5  10       27.84      -42.66     58.99 o 
   0   5  10      264.08      277.71     67.42 o 
   1   5  10       10.90      -11.28     54.97 o 
   2   5  10        2.91      -28.52     57.56 o 
  -3   6  10      129.30       44.21     60.68 o 
  -2   6  10        2.97       83.00     42.21 o 
  -1   6  10        0.94       15.95     60.29 o 
   0   6  10       41.67       32.41     62.23 o 
   1   6  10       89.11      108.13     63.27 o 
   2   6  10       24.01        1.42     41.01 o 
  -1   7  10       53.74      116.69     61.97 o 
   0   7  10      133.51      176.07     66.64 o 
   1   7  10        4.50      -27.49     41.08 o 
   2   7  10        0.71       19.46     44.33 o 
  -1   8  10       67.60       91.79     66.77 o 
   0   8  10       13.29      153.77     66.90 o 
   1   8  10        1.20      -62.39     41.59 o 
   2   8  10       30.23      -15.92     42.47 o 
   0   9  10        1.40       82.59     65.73 o 
   1   9  10        5.30       38.77     43.64 o 
   2   9  10        0.98        0.38     76.36 o 
   1  10  10       15.26       -3.63     59.64 o 
   0  11  10        3.55      -76.62     56.53 o 
   1  11  10       77.66      105.54     67.03 o 
                                                 
